# Supplementary material for: Transcriptomic profiling during normothermic machine perfusion of human kidneys reveals a pro-inflammatory cellular landscape and gene expression signature associated with severe ischemia-reperfusion injury and delayed graft function
Source: Front Immunol. 2025 Oct 22;16:1679251. doi: 10.3389/fimmu.2025.1679251 (PMC12586191; doi:10.3389/fimmu.2025.1679251)
Supplement: Supplementary file 4 [file DataSheet1.xlsx]

## Sheet: Supplementary Table 1
Kidney number	Graft Function	Included In Final Study Cohort	Donor Age	Donor Gender	Donor Ethnicity	Donor BMI	Cause of Death	Donor Smoking	Pre-retrival creatinine	WIT	Total CIT	Anastamosis Time	Required haemodialysis	Reason for haemodialysis	Length DGF (days)	DGF aetiology	Treatment Given for DGF	Length of hospital stay (days)	Day 1 Creatinine	Day 2 Creatinine	Day 3 Creatinine	Day 4 Creatinine	Day 5 Creatinine	Day 6 Creatinine	Day 7 Creatinine	Month 1 Creatinine	Month 3 Creatinine	Month 6 Creatinine	Month 12 Creatinine	Month 1 eGFR	Month 3 eGFR	Month 6 eGFR	Month 12 eGFR
IGF_1	IGF	Yes	51	F	White	27.1	Cardiac arrest	No	52	9	1177	49	Yes	DGF - 1 episode for hyperkalaemia <24hrs	1	Unknown - single episode hyperkalaemia	Haemodialysis	6	566	428	437	369	303	-	-	162	124	132	126	14	55	51	54
IGF_2	IGF	Yes	28	F	White	43.9	Hypoxic brain damage	Yes	222		913	28	No	-	-	-	-	10	795	783	808	817	837	848	849	161	143	155	-	46	54	49	-
IGF_3	IGF	Yes	48	F	White	21.8	Hypoxic brain damage	No	56	10	635	44	No	-	-	-	-	5	638	567	489	448	402	-	-	113	121	121	114	53	49	49	52
IGF_4	IGF	Yes	55	M	White	30.1	Inracranial haemorrhage	Yes	76	14	884	35	No	-	-	-	-	6	407	389	337	270	272	-	-	216	141	147	123	29	48	46	57
IGF_5	IGF	No	56	F	White	25.4	Hypoxic brain damage	No	197	12	555	48	No	-	-	-	-	5	426	335	253	199	176	-	-	108	111	127	190	58	56	48	-
IGF_6	IGF	No	62	F	White	26.4	Intercranial thrombosis	Yes	52	15	573	27	No	-	-	-	-	5	436	340	253	-	242	-	220	150	152	128	105	31	30	37	47
IGF_7	IGF	No	61	M	White	23.1	Hypoxic brain damage	No	90	25	1056	51	No	-	-	-	-	6	276	222	184	169	169	-	-	166	152	147	145	26	29	30	31
IGF_8	IGF	No	63	F	White	25.4	Hypoxic brain damage	No	32	13	742	50	No	-	-	-	-	9	387	343	263	191	158	150	151	142	149	149	119	43	40	40	49
IGF_9	IGF	No	69	M	White	30.6	Intracranial haemorrhage	Yes	89	10	851	23	No	-	-	-	-	6	348	256	202	184	164	156		137	120	138	133	48	56	47	49
IGF_10	IGF	No	58	F	White	22.7	Intracranial haemorrhage	Yes	64	13	393	21	No	-	-	-	-	7	436	257	166	121	125	145	147	160	95	85	86	-	68	78	76
DGF_1	DGF	Yes	60	M	White	35.1	Intracranial thrombosis	Yes	119	14	1089	51	Yes	DGF	9	Acute tubular necrosis	Haemodialysis	12	534	683	467	612	750	794	829	296	181	183	159	19	34	35	39
DGF_2	DGF	Yes	75	M	White	26.8	Intracranial haemorrhage	No	73	12	1175	38	Yes	DGF	7	Acute tubular necrosis	Haemodialysis	10	624	516	722	872	1013	1093	725	235	222	242	218	22	25	23	26
DGF_3	DGF	No	57	M	White	30.1	Hypoxic brain damage	Yes	70	14	725	77	Yes	DGF	13	Acute cellular rejection	Haemodialysis + methylprednisolone	18	577	581	836	1081	1284	949	648	213	230	163	158	30	27	-	42
DGF_4	DGF	No	65	F	White	29.7	Other	Yes	59	12	1001	42	Yes	DGF	6	Antibody mediated rejection	Haemodialysis + methylprednisolone	24	520	379	301	360	362	302	423	81	86	90	91	60	58	-	58
DGF_5	DGF	No	44	F	White	28.2	Cardiac arrest	Yes	49	13	529	39	Yes	DGF	4	Unknown	Haemodialysis	8	457	597	542	299	263	226	196	121	114	125	109	55	59	58	68
DGF_6	DGF	No	63	M	White	33.4	Other	Yes	63	24	1331	53	Yes	DGF	13	Acute tubular necrosis	Haemodialysis	18	508	361	486	609	677	716	758	187	181	168	152	32	34	36	40
DGF_7	DGF	No	29	M	White	33.4	Intracranial haemorrhage	No	83	16	720	12	Yes	DGF	1	CNI toxicity	Haemodialysis + immunosuppression modulation	10	419	320	394	278	289	275	254	138	100	106	94	39	58	54	62
DGF_8	DGF	No	65	M	White	30.4	Intracranial haemorrhage	Yes	73		872	30	Yes	DGF	24	Acute tubular necrosis	Haemodialysis	25	557	537	600	624	499	533	560	350	196	257	184	16	32	23	35
DGF_9	DGF	No	46	M	White	20.89	Hypoxic brain damage	Yes	143	15	895	50	Yes	DGF	9	Acute tubular necrosis	Haemodialysis	12	398	417	610	421	619	761	825	126	147	134	106	66	55	61	81
DGF_10	DGF	No	40	F	White	33.5	Hypoxic brain damage	No	230	11	956	16	Yes	DGF	2	Acute tubular necrosis	Haemodialysis	14	670	655	693	718	575	621	644	206	133	139	139	29	49	-	-

## Sheet: Supplementary Table 2
ENSGID	Gene Name	log2exp	log2FoldChange	pvalue	adjusted pvalue
ENSG00000160221	GATD3	8.76755	2.92788	5.93e-44	1.03e-39
ENSG00000254709	IGLL5	12.0737	5.55098	4.47e-31	3.88e-27
ENSG00000132514	CLEC10A	8.15638	2.03512	3.3e-28	1.91e-24
ENSG00000213088	ACKR1	8.32064	2.53742	6.77e-25	2.35e-21
ENSG00000132465	JCHAIN	11.362	4.39374	1.89e-24	5.48e-21
ENSG00000137077	CCL21	10.8357	2.44327	1.98e-23	4.9e-20
ENSG00000115165	CYTIP	9.56836	2.07875	9.66e-22	2.1e-18
ENSG00000110777	POU2AF1	8.01176	2.50022	2.29e-21	4.43e-18
ENSG00000121966	CXCR4	12.1079	3.03463	8.06e-21	1.4e-17
ENSG00000166501	PRKCB	8.80774	1.98947	1.74e-20	2.75e-17
ENSG00000119866	BCL11A	8.26707	2.24268	1.79e-19	2.59e-16
ENSG00000134516	DOCK2	9.87679	2.03073	1.75e-18	2.34e-15
ENSG00000172724	CCL19	10.2263	4.21323	2.81e-18	3.49e-15
ENSG00000121807	CCR2	7.68023	1.53312	4.73e-18	5.47e-15
ENSG00000170476	MZB1	8.6827	2.55434	5.57e-18	6.04e-15
ENSG00000172236	TPSAB1	7.35944	1.61498	9.11e-18	9.3e-15
ENSG00000140678	ITGAX	8.41619	1.92543	1.1e-17	1.06e-14
ENSG00000020633	RUNX3	8.47472	1.98017	1.44e-17	1.32e-14
ENSG00000266094	RASSF5	9.66303	1.48481	2.03e-17	1.76e-14
ENSG00000185811	IKZF1	9.37346	2.32987	4.59e-17	3.8e-14
ENSG00000109321	AREG	7.96757	2.04067	5.36e-17	4.23e-14
ENSG00000183454	GRIN2A	9.85008	2.77327	8.72e-17	6.58e-14
ENSG00000143297	FCRL5	8.13051	2.81319	9.32e-17	6.74e-14
ENSG00000130592	LSP1	8.22641	1.77505	2.23e-16	1.55e-13
ENSG00000026751	SLAMF7	8.14551	2.43065	2.51e-16	1.68e-13
ENSG00000179639	FCER1A	7.6525	1.52323	8.81e-16	5.67e-13
ENSG00000136250	AOAH	9.18953	1.68129	1.77e-15	1.1e-12
ENSG00000275063	LOC102723407	7.05632	1.37769	3.34e-15	2e-12
ENSG00000101265	RASSF2	9.47737	1.52832	6.63e-15	3.77e-12
ENSG00000168918	INPP5D	9.91333	1.5633	6.73e-15	3.77e-12
ENSG00000182463	TSHZ2	9.76068	1.80122	8.85e-15	4.8e-12
ENSG00000198286	CARD11	7.78572	1.69132	9.88e-15	5.04e-12
ENSG00000164691	TAGAP	10.1323	2.56513	1.61e-14	8e-12
ENSG00000172578	KLHL6	8.75596	1.55725	2.13e-14	1.03e-11
ENSG00000143119	CD53	9.48353	1.80456	2.45e-14	1.15e-11
ENSG00000197872	CYRIA	8.83488	1.51324	5.33e-14	2.44e-11
ENSG00000105639	JAK3	9.43812	1.53826	5.76e-14	2.56e-11
ENSG00000124203	ZNF831	7.53703	1.75328	5.98e-14	2.59e-11
ENSG00000110324	IL10RA	9.76102	1.72691	1.14e-13	4.71e-11
ENSG00000128815	WDFY4	9.5945	1.95299	1.55e-13	6.28e-11
ENSG00000125538	IL1B	8.04426	1.56678	1.94e-13	7.64e-11
ENSG00000103888	CEMIP	8.72094	1.67796	2.11e-13	8.12e-11
ENSG00000104814	MAP4K1	7.52057	1.33624	2.8e-13	1.04e-10
ENSG00000137265	IRF4	8.57293	2.29452	2.81e-13	1.04e-10
ENSG00000172183	ISG20	8.50406	1.53489	3e-13	1.06e-10
ENSG00000075884	ARHGAP15	9.12011	1.80761	3e-13	1.06e-10
ENSG00000128340	RAC2	9.216	2.07761	3.6e-13	1.25e-10
ENSG00000127152	BCL11B	8.26047	1.95235	4.54e-13	1.55e-10
ENSG00000163131	CTSS	9.95655	1.5879	5.09e-13	1.7e-10
ENSG00000155926	SLA	9.15271	1.34891	5.96e-13	1.95e-10
ENSG00000158481	CD1C	7.17611	1.35888	7.29e-13	2.35e-10
ENSG00000102879	CORO1A	9.04566	1.77935	8.07e-13	2.55e-10
ENSG00000127507	ADGRE2	8.23487	1.55785	9.7e-13	3.01e-10
ENSG00000005844	ITGAL	8.8318	1.95442	1.32e-12	4e-10
ENSG00000162711	NLRP3	8.67486	1.64812	1.34e-12	4e-10
ENSG00000162511	LAPTM5	11.3858	1.77322	1.57e-12	4.62e-10
ENSG00000169508	GPR183	10.2413	2.25499	1.67e-12	4.85e-10
ENSG00000065413	ANKRD44	10.2807	1.29936	2.27e-12	6.45e-10
ENSG00000172349	IL16	9.13809	1.67757	2.53e-12	7.08e-10
ENSG00000043462	LCP2	9.46756	1.46694	2.64e-12	7.25e-10
ENSG00000197471	SPN	8.10441	1.58611	2.67e-12	7.25e-10
ENSG00000130775	THEMIS2	9.07545	1.64436	3.05e-12	8.16e-10
ENSG00000090104	RGS1	11.1549	2.62553	3.41e-12	8.97e-10
ENSG00000123146	ADGRE5	10.6241	1.58511	3.52e-12	9.13e-10
ENSG00000122122	SASH3	8.33411	1.49033	3.85e-12	9.83e-10
ENSG00000197629	MPEG1	10.5547	1.74968	4.4e-12	1.11e-09
ENSG00000186517	ARHGAP30	8.82799	1.46869	5.2e-12	1.29e-09
ENSG00000090382	LYZ	10.042	2.32389	5.4e-12	1.32e-09
ENSG00000136167	LCP1	11.1442	2.00302	6.04e-12	1.46e-09
ENSG00000123338	NCKAP1L	10.131	1.76205	6.64e-12	1.58e-09
ENSG00000198223	CSF2RA	7.89619	1.28417	7.29e-12	1.71e-09
ENSG00000141506	PIK3R5	8.026	1.36248	7.97e-12	1.85e-09
ENSG00000180353	HCLS1	9.25047	1.34128	9.58e-12	2.19e-09
ENSG00000081237	PTPRC	10.7199	2.19659	9.93e-12	2.24e-09
ENSG00000135905	DOCK10	10.6313	1.38967	1.01e-11	2.24e-09
ENSG00000023445	BIRC3	11.7911	1.86994	1.1e-11	2.43e-09
ENSG00000106541	AGR2	8.20253	1.75697	1.16e-11	2.52e-09
ENSG00000106948	AKNA	10.1373	1.52245	1.47e-11	3.13e-09
ENSG00000179344	HLA-DQB1	11.2457	1.60074	1.48e-11	3.13e-09
ENSG00000082074	FYB1	10.2674	1.51848	1.57e-11	3.28e-09
ENSG00000100368	CSF2RB	8.43239	1.41691	1.64e-11	3.39e-09
ENSG00000163751	CPA3	8.24363	2.59726	1.68e-11	3.42e-09
ENSG00000185862	EVI2B	8.67297	1.40406	1.84e-11	3.72e-09
ENSG00000048740	CELF2	10.1442	1.53813	1.9e-11	3.77e-09
ENSG00000122862	SRGN	11.6879	1.53678	1.91e-11	3.77e-09
ENSG00000105851	PIK3CG	9.04218	1.43825	1.94e-11	3.78e-09
ENSG00000012779	ALOX5	8.97175	1.83682	2.18e-11	4.2e-09
ENSG00000137841	PLCB2	8.7625	1.45804	2.47e-11	4.71e-09
ENSG00000160593	JAML	8.24657	1.66456	2.52e-11	4.76e-09
ENSG00000167895	TMC8	8.15765	1.66863	3.85e-11	7.19e-09
ENSG00000148848	ADAM12	8.55701	1.69082	3.97e-11	7.33e-09
ENSG00000153234	NR4A2	11.1332	1.33578	4.26e-11	7.73e-09
ENSG00000065357	DGKA	8.73572	1.31961	4.27e-11	7.73e-09
ENSG00000089327	FXYD5	9.25357	1.43472	4.59e-11	8.22e-09
ENSG00000104894	CD37	9.36205	1.75229	6.57e-11	1.16e-08
ENSG00000146192	FGD2	8.69647	1.47171	7.97e-11	1.38e-08
ENSG00000134460	IL2RA	7.90832	1.50653	8.53e-11	1.47e-08
ENSG00000176788	BASP1	9.49068	1.26413	9.06e-11	1.54e-08
ENSG00000048052	HDAC9	9.39114	1.46139	9.43e-11	1.59e-08
ENSG00000103489	XYLT1	9.46182	1.51536	1.57e-10	2.6e-08
ENSG00000115232	ITGA4	9.73894	1.52661	1.57e-10	2.6e-08
ENSG00000197253	TPSB2	6.95752	1.09183	1.59e-10	2.61e-08
ENSG00000135925	WNT10A	6.97332	1.01079	1.86e-10	3.02e-08
ENSG00000114013	CD86	8.44146	1.26013	2.83e-10	4.55e-08
ENSG00000175857	GAPT	7.15891	1.0472	2.93e-10	4.66e-08
ENSG00000155849	ELMO1	9.91623	1.11268	3.2e-10	5.05e-08
ENSG00000101096	NFATC2	9.28653	1.29788	3.28e-10	5.13e-08
ENSG00000117091	CD48	8.05464	2.04591	3.48e-10	5.39e-08
ENSG00000136490	LIMD2	8.5101	1.21187	3.8e-10	5.84e-08
ENSG00000161405	IKZF3	9.022	2.76519	3.95e-10	6.01e-08
ENSG00000081320	STK17B	10.6942	1.69565	4.23e-10	6.39e-08
ENSG00000101347	SAMHD1	10.9881	1.4508	4.68e-10	7.01e-08
ENSG00000013725	CD6	7.50779	1.39138	5.03e-10	7.47e-08
ENSG00000159216	RUNX1	10.7129	1.46773	5.1e-10	7.51e-08
ENSG00000177272	KCNA3	7.80866	1.587	5.9e-10	8.54e-08
ENSG00000088992	TESC	8.18476	1.1581	6.47e-10	9.28e-08
ENSG00000133083	DCLK1	8.39462	1.18242	6.6e-10	9.39e-08
ENSG00000100985	MMP9	7.36736	1.56559	7.08e-10	9.92e-08
ENSG00000124875	CXCL6	7.75338	1.82793	7.08e-10	9.92e-08
ENSG00000140030	GPR65	8.24363	1.43516	7.88e-10	1.09e-07
ENSG00000142347	MYO1F	8.96822	1.49106	8.58e-10	1.18e-07
ENSG00000151468	CCDC3	8.57891	1.28337	8.91e-10	1.22e-07
ENSG00000115956	PLEK	9.46574	1.52522	1.18e-09	1.6e-07
ENSG00000155307	SAMSN1	8.99482	1.66619	1.2e-09	1.62e-07
ENSG00000122224	LY9	8.40696	3.00617	1.22e-09	1.63e-07
ENSG00000145416	MARCHF1	9.21822	1.51473	1.33e-09	1.77e-07
ENSG00000077274	CAPN6	8.32814	1.82807	1.55e-09	2.02e-07
ENSG00000140285	FGF7	9.34022	1.27072	1.57e-09	2.04e-07
ENSG00000069431	ABCC9	11.1165	1.51127	1.72e-09	2.21e-07
ENSG00000138964	PARVG	8.70226	1.54222	1.8e-09	2.29e-07
ENSG00000132205	EMILIN2	9.42442	1.41716	1.86e-09	2.36e-07
ENSG00000068831	RASGRP2	8.70802	1.10043	2.68e-09	3.37e-07
ENSG00000149534	MS4A2	7.03421	1.18102	2.76e-09	3.45e-07
ENSG00000028277	POU2F2	8.15548	1.23649	2.94e-09	3.64e-07
ENSG00000090659	CD209	9.43361	1.55172	2.96e-09	3.64e-07
ENSG00000134061	CD180	8.35907	1.45632	3.16e-09	3.84e-07
ENSG00000143110	C1orf162	8.6451	1.33877	3.16e-09	3.84e-07
ENSG00000254087	LYN	9.92019	1.09906	3.57e-09	4.3e-07
ENSG00000057657	PRDM1	9.68191	1.41377	4.09e-09	4.9e-07
ENSG00000154237	LRRK1	9.69203	1.49638	4.84e-09	5.75e-07
ENSG00000198851	CD3E	7.92524	1.8323	5.21e-09	6.12e-07
ENSG00000023892	DEF6	7.88017	1.10008	5.22e-09	6.12e-07
ENSG00000115085	ZAP70	7.25267	1.1691	5.98e-09	6.97e-07
ENSG00000124882	EREG	6.96798	1.06264	6.41e-09	7.38e-07
ENSG00000105369	CD79A	8.45631	3.16837	6.47e-09	7.39e-07
ENSG00000010671	BTK	8.0481	1.21332	6.8e-09	7.72e-07
ENSG00000153283	CD96	7.89345	1.77802	8.14e-09	9.18e-07
ENSG00000168685	IL7R	10.0883	3.01729	8.64e-09	9.68e-07
ENSG00000184613	NELL2	7.69622	1.21217	8.91e-09	9.92e-07
ENSG00000167077	MEI1	7.22836	1.03033	9.35e-09	1.03e-06
ENSG00000170006	TMEM154	7.86396	1.56283	1.13e-08	1.24e-06
ENSG00000162894	FCMR	8.76298	2.35448	1.17e-08	1.28e-06
ENSG00000154856	APCDD1	8.22366	1.28515	1.21e-08	1.31e-06
ENSG00000163219	ARHGAP25	9.10494	1.19786	1.36e-08	1.46e-06
ENSG00000011600	TYROBP	9.62146	1.36087	1.42e-08	1.52e-06
ENSG00000137558	PI15	8.08929	1.81928	1.52e-08	1.61e-06
ENSG00000196735	HLA-DQA1	11.0482	1.77255	1.59e-08	1.67e-06
ENSG00000172673	THEMIS	7.36278	1.26485	1.67e-08	1.75e-06
ENSG00000084070	SMAP2	10.5401	1.26304	1.7e-08	1.77e-06
ENSG00000124134	KCNS1	7.23567	0.846026	1.9e-08	1.96e-06
ENSG00000028137	TNFRSF1B	9.75405	1.46041	1.94e-08	1.99e-06
ENSG00000184588	PDE4B	9.75294	1.31565	2.02e-08	2.06e-06
ENSG00000110848	CD69	9.22584	2.55085	2.13e-08	2.16e-06
ENSG00000123329	ARHGAP9	8.17884	1.41353	2.42e-08	2.44e-06
ENSG00000110876	SELPLG	8.42961	1.25877	2.45e-08	2.44e-06
ENSG00000079931	MOXD1	10.8317	2.13167	2.61e-08	2.59e-06
ENSG00000164116	GUCY1A1	11.8814	1.14434	2.74e-08	2.7e-06
ENSG00000092929	UNC13D	8.20969	1.07477	3.01e-08	2.95e-06
ENSG00000182578	CSF1R	11.3303	1.48943	3.36e-08	3.28e-06
ENSG00000158488	CD1E	6.79194	0.759317	3.41e-08	3.3e-06
ENSG00000121281	ADCY7	8.63783	1.5633	3.42e-08	3.3e-06
ENSG00000182667	NTM	7.27767	0.883698	3.64e-08	3.49e-06
ENSG00000232810	TNF	8.40696	1.25687	4.1e-08	3.92e-06
ENSG00000118503	TNFAIP3	12.4492	1.39055	4.25e-08	4.03e-06
ENSG00000188404	SELL	8.05683	1.69338	4.3e-08	4.05e-06
ENSG00000094755	GABRP	8.49628	1.91009	4.31e-08	4.05e-06
ENSG00000168421	RHOH	8.14387	2.197	5.15e-08	4.81e-06
ENSG00000163565	IFI16	11.2747	1.22624	5.97e-08	5.51e-06
ENSG00000076641	PAG1	10.2484	1.20288	6.08e-08	5.59e-06
ENSG00000146285	SCML4	7.17896	1.01528	6.24e-08	5.7e-06
ENSG00000086730	LAT2	8.08506	1.05545	6.67e-08	6.06e-06
ENSG00000069493	CLEC2D	8.93811	1.35809	7.42e-08	6.67e-06
ENSG00000059377	TBXAS1	9.17335	0.986527	8.17e-08	7.2e-06
ENSG00000091592	NLRP1	9.2269	1.05477	8.17e-08	7.2e-06
ENSG00000113263	ITK	8.25795	1.91596	8.85e-08	7.76e-06
ENSG00000174130	TLR6	7.82799	1.02198	9.95e-08	8.68e-06
ENSG00000180644	PRF1	7.08342	0.805491	1.02e-07	8.84e-06
ENSG00000156738	MS4A1	8.59779	3.30754	1.08e-07	9.32e-06
ENSG00000135842	NIBAN1	9.84598	1.06833	1.12e-07	9.61e-06
ENSG00000121210	TMEM131L	9.90846	0.942115	1.17e-07	9.92e-06
ENSG00000166927	MS4A7	9.7297	1.61344	1.23e-07	1.04e-05
ENSG00000182162	P2RY8	8.87977	1.22158	1.25e-07	1.05e-05
ENSG00000205045	SLFN12L	6.97837	0.801705	1.29e-07	1.08e-05
ENSG00000124813	RUNX2	8.80559	1.21764	1.35e-07	1.12e-05
ENSG00000163563	MNDA	8.38812	1.12188	1.46e-07	1.21e-05
ENSG00000102445	RUBCNL	8.46026	1.71378	1.53e-07	1.26e-05
ENSG00000166741	NNMT	11.3026	2.8257	1.66e-07	1.36e-05
ENSG00000151702	FLI1	9.91545	1.05465	1.74e-07	1.42e-05
ENSG00000010610	CD4	9.92788	1.49463	1.84e-07	1.49e-05
ENSG00000120708	TGFBI	11.2031	1.26337	1.91e-07	1.53e-05
ENSG00000100385	IL2RB	7.12005	0.944607	1.92e-07	1.53e-05
ENSG00000136732	GYPC	9.89453	1.13514	2.01e-07	1.6e-05
ENSG00000116824	CD2	7.38925	1.32704	2.15e-07	1.7e-05
ENSG00000078589	P2RY10	7.74395	1.8675	2.25e-07	1.77e-05
ENSG00000241945	PWP2	7.17326	0.841119	2.41e-07	1.9e-05
ENSG00000169896	ITGAM	9.04326	1.4656	2.56e-07	2e-05
ENSG00000100351	GRAP2	7.15699	0.898115	2.71e-07	2.1e-05
ENSG00000147168	IL2RG	7.22744	1.10001	2.71e-07	2.1e-05
ENSG00000152784	PRDM8	7.23567	0.796647	2.74e-07	2.12e-05
ENSG00000204482	LST1	7.92085	0.998371	2.82e-07	2.16e-05
ENSG00000090376	IRAK3	9.76755	1.28974	2.83e-07	2.16e-05
ENSG00000176463	SLCO3A1	10.1452	1.17146	2.89e-07	2.19e-05
ENSG00000134242	PTPN22	7.85665	1.37212	2.89e-07	2.19e-05
ENSG00000153563	CD8A	7.4102	1.18358	2.96e-07	2.23e-05
ENSG00000135074	ADAM19	9.06983	1.47349	3.1e-07	2.33e-05
ENSG00000011422	PLAUR	9.06596	1.29439	3.14e-07	2.35e-05
ENSG00000167851	CD300A	7.20504	0.789933	3.35e-07	2.5e-05
ENSG00000154645	CHODL	8.06102	1.47339	3.85e-07	2.86e-05
ENSG00000070190	DAPP1	7.49785	1.11011	3.95e-07	2.91e-05
ENSG00000213654	GPSM3	8.37669	0.941572	3.95e-07	2.91e-05
ENSG00000158050	DUSP2	8.8193	1.51485	4.01e-07	2.94e-05
ENSG00000151388	ADAMTS12	9.15608	1.3305	4.16e-07	3.04e-05
ENSG00000141968	VAV1	8.04361	1.06774	4.23e-07	3.07e-05
ENSG00000186818	LILRB4	8.17493	1.31904	4.35e-07	3.15e-05
ENSG00000172716	SLFN11	10.6727	1.23074	4.49e-07	3.23e-05
ENSG00000117090	SLAMF1	7.34925	1.25865	4.6e-07	3.3e-05
ENSG00000130844	ZNF331	11.0359	1.14336	4.83e-07	3.45e-05
ENSG00000184922	FMNL1	8.8198	1.29977	4.85e-07	3.45e-05
ENSG00000182022	CHST15	10.6644	1.1342	4.99e-07	3.54e-05
ENSG00000110448	CD5	7.52253	1.19136	5.17e-07	3.63e-05
ENSG00000116852	KIF21B	8.10921	1.30697	5.24e-07	3.67e-05
ENSG00000110077	MS4A6A	10.5093	1.36885	5.33e-07	3.7e-05
ENSG00000134285	FKBP11	9.45784	1.04393	5.68e-07	3.91e-05
ENSG00000122188	LAX1	7.38041	1.47062	5.96e-07	4.07e-05
ENSG00000275302	CCL4	8.13925	1.21638	5.98e-07	4.07e-05
ENSG00000173372	C1QA	10.9815	1.4061	6.05e-07	4.11e-05
ENSG00000187955	COL14A1	11.5559	1.74694	6.27e-07	4.23e-05
ENSG00000012124	CD22	7.63887	1.87886	6.35e-07	4.28e-05
ENSG00000132334	PTPRE	9.96369	1.02217	6.5e-07	4.36e-05
ENSG00000167613	LAIR1	9.53287	1.55141	6.96e-07	4.65e-05
ENSG00000066294	CD84	9.32354	1.45761	7.11e-07	4.73e-05
ENSG00000072818	ACAP1	8.53277	0.897273	7.33e-07	4.86e-05
ENSG00000090924	PLEKHG2	10.7105	0.924993	7.76e-07	5.12e-05
ENSG00000105339	DENND3	10.8607	0.948375	8.46e-07	5.56e-05
ENSG00000105825	TFPI2	8.78421	1.44654	8.65e-07	5.67e-05
ENSG00000162924	REL	11.8494	1.17994	8.85e-07	5.76e-05
ENSG00000181804	SLC9A9	9.36864	1.07501	8.86e-07	5.76e-05
ENSG00000198121	LPAR1	10.1723	1.66871	9.56e-07	6.17e-05
ENSG00000133816	MICAL2	10.4583	1.33667	1.03e-06	6.64e-05
ENSG00000167483	NIBAN3	7.02184	1.03816	1.04e-06	6.64e-05
ENSG00000137648	TMPRSS4	10.4818	1.71297	1.06e-06	6.77e-05
ENSG00000150637	CD226	8.46167	0.953098	1.07e-06	6.77e-05
ENSG00000142512	SIGLEC10	7.29724	0.790251	1.07e-06	6.78e-05
ENSG00000163297	ANTXR2	10.5754	1.01732	1.23e-06	7.75e-05
ENSG00000113532	ST8SIA4	8.75556	1.24943	1.38e-06	8.68e-05
ENSG00000106952	TNFSF8	7.55906	0.906314	1.4e-06	8.74e-05
ENSG00000119699	TGFB3	10.4288	0.914794	1.47e-06	9.11e-05
ENSG00000152495	CAMK4	8.5368	0.875427	1.51e-06	9.33e-05
ENSG00000165323	FAT3	8.60226	1.63136	1.63e-06	0.0001002
ENSG00000144642	RBMS3	11.3465	1.18178	1.66e-06	0.00010101
ENSG00000000971	CFH	11.5117	1.0923	1.69e-06	0.00010289
ENSG00000147138	GPR174	7.51251	1.41079	1.71e-06	0.00010323
ENSG00000112137	PHACTR1	9.57272	0.977607	1.73e-06	0.00010431
ENSG00000196352	CD55	11.1167	0.945214	1.77e-06	0.00010644
ENSG00000167208	SNX20	7.66728	1.14358	1.83e-06	0.00010939
ENSG00000162739	SLAMF6	7.44354	1.5825	1.94e-06	0.00011584
ENSG00000138172	CALHM2	8.70267	0.896973	1.96e-06	0.00011678
ENSG00000007237	GAS7	8.99953	1.13392	1.98e-06	0.00011749
ENSG00000050165	DKK3	10.5368	1.03116	2.02e-06	0.00011916
ENSG00000160613	PCSK7	10.6815	0.899165	2.04e-06	0.00011997
ENSG00000026025	VIM	14.5729	1.29101	2.34e-06	0.00013739
ENSG00000163564	PYHIN1	7.11696	1.03177	2.39e-06	0.00013957
ENSG00000180448	ARHGAP45	9.42858	1.00506	2.52e-06	0.00014667
ENSG00000185989	RASA3	9.42051	0.970254	2.54e-06	0.00014758
ENSG00000227507	LTB	7.3837	1.11526	2.55e-06	0.00014767
ENSG00000140968	IRF8	10.0848	1.41621	2.56e-06	0.00014767
ENSG00000081985	IL12RB2	8.33677	1.03255	2.72e-06	0.00015613
ENSG00000095303	PTGS1	8.27568	0.928688	2.8e-06	0.00015921
ENSG00000089041	P2RX7	8.20335	0.870551	2.8e-06	0.00015921
ENSG00000100721	TCL1A	6.74867	0.824142	2.81e-06	0.00015921
ENSG00000102265	TIMP1	12.1609	1.84525	2.82e-06	0.00015926
ENSG00000079102	RUNX1T1	9.61282	1.01529	2.87e-06	0.00016168
ENSG00000116748	AMPD1	6.98	1.10892	2.92e-06	0.00016349
ENSG00000129038	LOXL1	9.41861	1.29117	3.03e-06	0.00016937
ENSG00000169413	RNASE6	8.19182	0.976808	3.05e-06	0.00016974
ENSG00000159958	TNFRSF13C	7.25154	1.30031	3.07e-06	0.00017007
ENSG00000198771	RCSD1	9.1489	0.938434	3.16e-06	0.00017459
ENSG00000160255	ITGB2	10.5626	1.69896	3.33e-06	0.00018317
ENSG00000173369	C1QB	11.2588	1.30235	3.35e-06	0.0001833
ENSG00000111913	RIPOR2	9.23439	1.41586	3.36e-06	0.0001833
ENSG00000169554	ZEB2	13.0176	1.16378	3.47e-06	0.00018888
ENSG00000143226	FCGR2A	10.9785	1.08082	3.73e-06	0.00020217
ENSG00000175463	TBC1D10C	7.5607	0.946084	3.75e-06	0.00020305
ENSG00000163534	FCRL1	7.48727	2.0548	3.86e-06	0.00020836
ENSG00000138378	STAT4	8.03073	1.08188	4.25e-06	0.00022799
ENSG00000136286	MYO1G	8.03178	1.21681	4.3e-06	0.00022994
ENSG00000171522	PTGER4	10.7885	0.842966	4.33e-06	0.00023042
ENSG00000079263	SP140	7.50477	1.22889	4.37e-06	0.00023225
ENSG00000135426	TESPA1	7.20597	1.16068	4.41e-06	0.00023363
ENSG00000170571	EMB	9.38466	1.23198	4.48e-06	0.00023667
ENSG00000154553	PDLIM3	8.98591	0.901785	4.51e-06	0.00023705
ENSG00000139329	LUM	12.87	1.94704	4.52e-06	0.00023733
ENSG00000271503	CCL5	8.27507	1.76014	4.56e-06	0.00023849
ENSG00000105664	COMP	7.37535	1.53688	4.58e-06	0.00023884
ENSG00000188848	BEND4	6.90789	0.883206	4.61e-06	0.00023983
ENSG00000196639	HRH1	8.63662	1.08946	4.75e-06	0.00024619
ENSG00000122641	INHBA	8.62279	1.04665	4.84e-06	0.00024989
ENSG00000000938	FGR	7.51053	0.860115	4.91e-06	0.00025296
ENSG00000072786	STK10	10.365	0.895951	5.25e-06	0.00026731
ENSG00000091490	SEL1L3	11.0678	1.11228	5.53e-06	0.0002808
ENSG00000150681	RGS18	7.43483	0.834466	5.57e-06	0.0002819
ENSG00000116741	RGS2	11.6295	1.17365	6.05e-06	0.00030544
ENSG00000132274	TRIM22	10.2047	1.11165	6.53e-06	0.00032882
ENSG00000075213	SEMA3A	7.41272	0.813505	6.76e-06	0.00033836
ENSG00000126353	CCR7	7.46021	1.50016	7.02e-06	0.00034845
ENSG00000151892	GFRA1	11.6418	1.83524	7.12e-06	0.00035147
ENSG00000107438	PDLIM1	11.2209	1.05231	7.15e-06	0.00035147
ENSG00000168675	LDLRAD4	10.2036	1.11842	7.25e-06	0.00035564
ENSG00000167183	PRR15L	9.82696	0.991699	7.46e-06	0.00036488
ENSG00000198821	CD247	7.11101	0.973311	7.49e-06	0.00036547
ENSG00000140937	CDH11	10.9239	1.17104	7.65e-06	0.00037207
ENSG00000026508	CD44	11.468	1.45629	7.85e-06	0.00038008
ENSG00000196092	PAX5	7.51551	2.03724	7.86e-06	0.00038008
ENSG00000172260	NEGR1	10.4489	1.35213	7.96e-06	0.00038416
ENSG00000244509	APOBEC3C	9.57669	1.20198	8.04e-06	0.00038678
ENSG00000276085	CCL3L1	7.55001	1.11408	8.09e-06	0.00038696
ENSG00000129534	MIS18BP1	9.60552	0.900082	8.09e-06	0.00038696
ENSG00000196684	HSH2D	7.2669	1.00479	8.42e-06	0.00039968
ENSG00000169442	CD52	7.19077	1.30666	8.47e-06	0.0004008
ENSG00000148908	RGS10	8.16083	0.811676	9.05e-06	0.00042719
ENSG00000231389	HLA-DPA1	12.6793	1.42925	9.28e-06	0.00043653
ENSG00000197956	S100A6	11.3331	0.949874	9.46e-06	0.00044384
ENSG00000173200	PARP15	7.46216	1.34986	9.71e-06	0.00045445
ENSG00000185070	FLRT2	10.1547	1.16885	9.78e-06	0.00045655
ENSG00000131378	RFTN1	10.5228	0.951214	9.97e-06	0.00046427
ENSG00000106333	PCOLCE	10.1235	1.39023	1.01e-05	0.00047021
ENSG00000145287	PLAC8	7.19311	1.26069	1.03e-05	0.0004735
ENSG00000183722	LHFPL6	10.5156	1.20155	1.03e-05	0.00047504
ENSG00000160185	UBASH3A	6.81515	0.761638	1.06e-05	0.00048434
ENSG00000129226	CD68	11.9201	1.05709	1.07e-05	0.00048828
ENSG00000100342	APOL1	10.8826	0.890777	1.09e-05	0.0004935
ENSG00000105643	ARRDC2	9.27543	1.10565	1.11e-05	0.00050105
ENSG00000058085	LAMC2	9.71737	2.06797	1.11e-05	0.00050243
ENSG00000160654	CD3G	7.31806	1.21993	1.12e-05	0.00050551
ENSG00000149781	FERMT3	9.29899	0.993484	1.14e-05	0.00051337
ENSG00000204161	TMEM273	7.93376	0.940387	1.3e-05	0.00057906
ENSG00000121895	TMEM156	7.13026	1.06579	1.32e-05	0.00058439
ENSG00000142227	EMP3	9.24076	0.972496	1.32e-05	0.00058439
ENSG00000172243	CLEC7A	8.61524	0.856841	1.35e-05	0.00059605
ENSG00000120278	PLEKHG1	10.8331	0.792199	1.36e-05	0.00059605
ENSG00000104972	LILRB1	7.77808	1.01009	1.39e-05	0.00060988
ENSG00000126264	HCST	7.49395	0.857924	1.56e-05	0.00067654
ENSG00000171243	SOSTDC1	9.6469	1.35698	1.57e-05	0.00068077
ENSG00000196569	LAMA2	11.353	1.32623	1.58e-05	0.00068077
ENSG00000146112	PPP1R18	10.785	1.06332	1.58e-05	0.00068111
ENSG00000110852	CLEC2B	8.05748	0.771732	1.6e-05	0.00068562
ENSG00000187741	FANCA	7.71408	1.00302	1.62e-05	0.0006957
ENSG00000181631	P2RY13	7.87666	0.835998	1.63e-05	0.0006957
ENSG00000137752	CASP1	8.99193	0.981957	1.63e-05	0.0006957
ENSG00000111252	SH2B3	10.953	0.870736	1.66e-05	0.00070619
ENSG00000137033	IL33	8.873	1.57959	1.68e-05	0.00070994
ENSG00000140368	PSTPIP1	7.42547	0.778426	1.76e-05	0.00074022
ENSG00000186265	BTLA	7.05037	1.07005	1.86e-05	0.00077969
ENSG00000105122	RASAL3	7.67251	0.821998	1.9e-05	0.00079129
ENSG00000159189	C1QC	11.4761	1.4896	2.04e-05	0.00084466
ENSG00000088386	SLC15A1	10.4496	1.10353	2.06e-05	0.00085039
ENSG00000173918	C1QTNF1	9.45889	0.998365	2.07e-05	0.00085039
ENSG00000113088	GZMK	7.58514	1.78587	2.1e-05	0.00085995
ENSG00000015285	WAS	7.87696	0.862392	2.12e-05	0.00086898
ENSG00000112799	LY86	7.71719	1.00726	2.18e-05	0.00088566
ENSG00000170961	HAS2	8.15837	1.33675	2.18e-05	0.00088566
ENSG00000138061	CYP1B1	11.7861	1.08799	2.33e-05	0.00094228
ENSG00000171310	CHST11	9.78738	1.01475	2.38e-05	0.00095826
ENSG00000114115	RBP1	8.49885	0.80335	2.38e-05	0.00095826
ENSG00000102452	NALCN	7.45533	0.83131	2.46e-05	0.00098052
ENSG00000010327	STAB1	12.1893	1.49307	2.53e-05	0.00100552
ENSG00000004468	CD38	7.99388	1.15956	2.64e-05	0.00104769
ENSG00000111348	ARHGDIB	11.506	1.3878	2.66e-05	0.00105102
ENSG00000110934	BIN2	8.37891	1.15502	2.73e-05	0.00107745
ENSG00000144452	ABCA12	7.79789	1.81545	2.84e-05	0.00111644
ENSG00000116584	ARHGEF2	10.8983	0.834284	2.86e-05	0.00112005
ENSG00000120875	DUSP4	8.07643	0.841417	2.86e-05	0.00112005
ENSG00000101916	TLR8	7.54156	0.84998	2.88e-05	0.00112339
ENSG00000169855	ROBO1	10.4519	0.786378	2.99e-05	0.00116164
ENSG00000157514	TSC22D3	12.2747	0.808069	3e-05	0.00116164
ENSG00000151651	ADAM8	7.69199	0.845543	3.18e-05	0.00122842
ENSG00000077984	CST7	7.22412	0.995753	3.2e-05	0.00123385
ENSG00000159399	HK2	8.38986	0.968111	3.29e-05	0.00126218
ENSG00000137727	ARHGAP20	7.94663	0.795852	3.32e-05	0.00127257
ENSG00000177675	CD163L1	8.20137	0.959345	3.35e-05	0.00128303
ENSG00000110079	MS4A4A	8.80793	1.1738	3.46e-05	0.00132194
ENSG00000183813	CCR4	7.0008	0.97709	3.49e-05	0.001327
ENSG00000173578	XCR1	6.96042	0.901178	3.74e-05	0.00142071
ENSG00000165457	FOLR2	9.88947	1.17048	3.78e-05	0.0014293
ENSG00000174123	TLR10	7.22973	1.36796	3.86e-05	0.00145323
ENSG00000139899	CBLN3	7.80935	0.774634	3.96e-05	0.00148497
ENSG00000184347	SLIT3	12.7645	1.41978	4.15e-05	0.00154863
ENSG00000041982	TNC	12.6281	1.79198	4.4e-05	0.00163589
ENSG00000137101	CD72	8.10285	1.26117	4.41e-05	0.00163718
ENSG00000162706	CADM3	7.50628	0.809883	4.49e-05	0.00165692
ENSG00000163430	FSTL1	12.4146	1.2818	4.7e-05	0.00173098
ENSG00000163599	CTLA4	6.99705	0.880249	4.71e-05	0.00173196
ENSG00000165168	CYBB	11.4551	1.47144	4.8e-05	0.00175988
ENSG00000056558	TRAF1	8.91339	1.04006	4.81e-05	0.00175988
ENSG00000271605	MILR1	7.94405	0.795346	4.93e-05	0.00179668
ENSG00000138080	EMILIN1	10.615	1.3797	5.12e-05	0.0018642
ENSG00000150594	ADRA2A	8.7787	1.54711	5.13e-05	0.00186429
ENSG00000182866	LCK	7.48084	1.3237	5.36e-05	0.00193909
ENSG00000160219	GAB3	8.3173	0.831936	5.56e-05	0.00199994
ENSG00000182718	ANXA2	12.8921	1.10535	5.59e-05	0.00200411
ENSG00000169429	CXCL8	8.67965	0.897327	5.61e-05	0.00200897
ENSG00000099958	DERL3	7.20957	0.977623	5.78e-05	0.00206333
ENSG00000077420	APBB1IP	9.45811	1.63232	5.99e-05	0.00213224
ENSG00000277632	CCL3	8.64973	1.27024	6.14e-05	0.00218081
ENSG00000139193	CD27	8.27801	0.908212	6.19e-05	0.00219268
ENSG00000160856	FCRL3	7.37297	1.83971	6.28e-05	0.0022133
ENSG00000164674	SYTL3	8.82511	0.786892	6.28e-05	0.0022133
ENSG00000185567	AHNAK2	9.13495	1.85623	6.31e-05	0.00221796
ENSG00000124107	SLPI	9.09731	2.04123	6.32e-05	0.00221847
ENSG00000138134	STAMBPL1	8.39441	0.75671	6.39e-05	0.00222815
ENSG00000121361	KCNJ8	9.08443	1.02723	6.42e-05	0.00223316
ENSG00000162745	OLFML2B	8.45298	0.774809	6.64e-05	0.00229808
ENSG00000060558	GNA15	7.93636	0.855866	6.76e-05	0.00233178
ENSG00000072694	FCGR2B	7.87432	1.28337	6.99e-05	0.00240709
ENSG00000077238	IL4R	10.6286	0.999967	7.15e-05	0.00245672
ENSG00000151835	SACS	10.2271	1.00772	7.42e-05	0.00254528
ENSG00000079819	EPB41L2	11.6434	0.983158	7.57e-05	0.00258823
ENSG00000124429	POF1B	7.66297	0.913333	7.76e-05	0.00264741
ENSG00000101596	SMCHD1	11.7817	0.840818	8.19e-05	0.00278432
ENSG00000131711	MAP1B	12.18	1.17609	8.19e-05	0.00278432
ENSG00000115641	FHL2	10.0213	1.0816	8.29e-05	0.00281011
ENSG00000094963	FMO2	10.371	1.05742	8.5e-05	0.00287856
ENSG00000074590	NUAK1	10.2954	0.84117	9.02e-05	0.00302772
ENSG00000101333	PLCB4	10.6208	2.15958	9.08e-05	0.00304205
ENSG00000136634	IL10	7.56705	0.936541	9.13e-05	0.00305485
ENSG00000137462	TLR2	9.72006	0.872354	9.21e-05	0.00305979
ENSG00000105492	SIGLEC6	6.82139	0.906675	9.21e-05	0.00305979
ENSG00000100055	CYTH4	9.49383	0.899999	9.22e-05	0.00305979
ENSG00000143515	ATP8B2	10.3797	0.837638	9.56e-05	0.00315949
ENSG00000106546	AHR	11.0057	1.02097	9.57e-05	0.00315949
ENSG00000136859	ANGPTL2	9.50411	0.751197	9.69e-05	0.00319279
ENSG00000100365	NCF4	7.89034	0.797449	9.85e-05	0.00323883
ENSG00000183049	CAMK1D	8.93176	0.801063	9.94e-05	0.00326379
ENSG00000166441	RPL27A	12.195	0.996538	0.0001005	0.00329258
ENSG00000136542	GALNT5	7.04022	0.849813	0.00010282	0.00335584
ENSG00000103522	IL21R	7.8095	1.01293	0.00010416	0.0033932
ENSG00000132704	FCRL2	7.06814	1.41836	0.00010547	0.00341351
ENSG00000122223	CD244	7.29418	1.56713	0.00010577	0.00341351
ENSG00000112936	C7	15.5086	1.43226	0.00010714	0.00344509
ENSG00000274641	H2BC17	8.18281	1.25036	0.00011283	0.0036079
ENSG00000139618	BRCA2	8.71159	0.983085	0.00011648	0.00370424
ENSG00000260314	MRC1	11.3753	1.44147	0.00011914	0.0037749
ENSG00000066336	SPI1	8.5566	1.01901	0.00011974	0.00377993
ENSG00000158869	FCER1G	8.99392	1.20778	0.00012099	0.00380584
ENSG00000141756	FKBP10	9.56918	0.877789	0.00012302	0.00385563
ENSG00000065675	PRKCQ	8.61786	0.801665	0.00012504	0.00389785
ENSG00000174175	SELP	9.64469	1.18619	0.00012582	0.00391296
ENSG00000153823	PID1	8.99142	0.886282	0.00012602	0.00391296
ENSG00000164161	HHIP	9.09068	0.881169	0.0001262	0.00391296
ENSG00000183484	GPR132	8.59575	1.13488	0.00012708	0.00393307
ENSG00000197903	H2BC12	10.0573	1.2269	0.00012867	0.00396794
ENSG00000007062	PROM1	11.5875	1.52647	0.00012889	0.00396794
ENSG00000079215	SLC1A3	8.96493	1.19944	0.00013029	0.00399688
ENSG00000132561	MATN2	11.115	1.03072	0.00013097	0.0040105
ENSG00000083454	P2RX5	6.90331	1.08473	0.00013314	0.00406984
ENSG00000175567	UCP2	9.79722	1.06561	0.00014276	0.00432459
ENSG00000078098	FAP	7.16155	0.795055	0.0001479	0.00445055
ENSG00000137393	RNF144B	11.2818	1.03538	0.0001487	0.00446698
ENSG00000129675	ARHGEF6	10.2497	0.790437	0.00015126	0.00452818
ENSG00000013810	TACC3	8.54446	1.04429	0.00015614	0.00465812
ENSG00000136573	BLK	7.07018	1.32532	0.00015731	0.00468513
ENSG00000135439	AGAP2	8.0083	0.791151	0.00016946	0.005021
ENSG00000239713	APOBEC3G	8.34176	1.09937	0.00017023	0.00503537
ENSG00000022267	FHL1	10.8992	0.947128	0.0001724	0.00508217
ENSG00000167286	CD3D	7.04647	1.10194	0.00017372	0.00511226
ENSG00000156299	TIAM1	9.2009	1.13189	0.00017503	0.00513356
ENSG00000164627	KIF6	7.97633	0.929434	0.00017602	0.00515377
ENSG00000132185	FCRLA	7.11424	1.48265	0.00018006	0.00525437
ENSG00000287080	H3C3	9.57329	0.845603	0.00018338	0.00532441
ENSG00000187474	FPR3	8.54073	0.973121	0.00018503	0.00536351
ENSG00000277586	NEFL	7.79457	1.02513	0.00019286	0.00557183
ENSG00000067798	NAV3	8.54712	0.950561	0.00019464	0.00561382
ENSG00000188761	BCL2L15	7.17207	0.785064	0.00019539	0.00562606
ENSG00000162804	SNED1	9.97479	1.24691	0.00019826	0.00568983
ENSG00000132386	SERPINF1	10.4054	1.44115	0.00019885	0.00569745
ENSG00000101336	HCK	8.59166	1.14811	0.00020579	0.00586732
ENSG00000111679	PTPN6	10.1349	0.843337	0.00020735	0.00590204
ENSG00000143851	PTPN7	8.06384	0.991724	0.00020987	0.00593518
ENSG00000140545	MFGE8	10.6477	0.872522	0.0002128	0.00597858
ENSG00000061337	LZTS1	8.79271	0.850923	0.00021337	0.00598491
ENSG00000183486	MX2	9.12079	0.888444	0.00021421	0.0059989
ENSG00000196787	H2AC11	8.47008	1.12339	0.00021759	0.00607385
ENSG00000100968	NFATC4	9.15029	0.88235	0.00022775	0.00631695
ENSG00000137573	SULF1	11.1085	0.89821	0.00022931	0.00635021
ENSG00000197142	ACSL5	9.42694	0.780916	0.00023797	0.00654806
ENSG00000160145	KALRN	10.7642	0.90611	0.00024058	0.00659899
ENSG00000116183	PAPPA2	11.6601	1.46545	0.00024265	0.00662736
ENSG00000129009	ISLR	9.69156	1.12092	0.00024458	0.0066665
ENSG00000154127	UBASH3B	8.35294	0.974426	0.00024715	0.00672601
ENSG00000100097	LGALS1	11.0595	0.861933	0.00024754	0.00672627
ENSG00000101109	STK4	11.2553	0.778413	0.00024895	0.00675403
ENSG00000122694	GLIPR2	8.11894	0.809588	0.00025329	0.00686087
ENSG00000204262	COL5A2	9.79203	0.892386	0.000257	0.00694789
ENSG00000135472	FAIM2	7.52804	0.795919	0.00026399	0.00711757
ENSG00000108107	RPL28	14.3622	0.968047	0.00026898	0.00722953
ENSG00000137478	FCHSD2	10.692	0.827745	0.00027193	0.00729769
ENSG00000034510	TMSB10	12.4589	0.825879	0.00027679	0.00740505
ENSG00000235568	NFAM1	8.17409	0.984605	0.00028081	0.00749663
ENSG00000269404	SPIB	7.17195	1.17001	0.00028316	0.00752902
ENSG00000189184	PCDH18	10.3891	0.908723	0.00028912	0.00767575
ENSG00000176014	TUBB6	9.61234	0.837499	0.00029339	0.00776546
ENSG00000167601	AXL	10.0886	1.0115	0.00029495	0.0077879
ENSG00000204287	HLA-DRA	14.2135	1.1446	0.00030076	0.00786667
ENSG00000204511	MCCD1	9.68529	1.77869	0.00030084	0.00786667
ENSG00000067057	PFKP	11.3542	1.00662	0.00030135	0.00786819
ENSG00000163519	TRAT1	6.94196	0.85377	0.00030299	0.0078873
ENSG00000184584	STING1	10.2848	0.816066	0.00031031	0.00804165
ENSG00000068976	PYGM	8.27313	0.801289	0.00031304	0.00809658
ENSG00000050344	NFE2L3	11.6407	0.834506	0.00031493	0.00812502
ENSG00000186469	GNG2	9.40136	0.824237	0.00031857	0.00820668
ENSG00000205542	TMSB4X	13.5544	0.997026	0.0003202	0.00823659
ENSG00000129538	RNASE1	12.6983	0.934355	0.00032544	0.00834646
ENSG00000007001	UPP2	9.86478	1.35424	0.0003265	0.00834949
ENSG00000183918	SH2D1A	6.91246	0.790982	0.0003329	0.00846277
ENSG00000150636	CCDC102B	8.80958	0.865393	0.0003371	0.00854325
ENSG00000130508	PXDN	10.9594	1.56507	0.000338	0.00854325
ENSG00000137078	SIT1	6.97455	0.840622	0.00033803	0.00854325
ENSG00000171557	FGG	10.2294	3.95456	0.00034078	0.00857577
ENSG00000064300	NGFR	8.78926	0.793139	0.0003408	0.00857577
ENSG00000163600	ICOS	7.07338	0.876977	0.0003451	0.00865077
ENSG00000168329	CX3CR1	8.86621	0.923118	0.00034627	0.00865077
ENSG00000118971	CCND2	11.2921	1.34547	0.00034958	0.00872101
ENSG00000011465	DCN	14.1085	1.44818	0.00036662	0.00909369
ENSG00000139278	GLIPR1	9.39587	0.922975	0.00039762	0.00980653
ENSG00000168961	LGALS9	8.74595	0.827388	0.00040304	0.00988409
ENSG00000044524	EPHA3	7.8519	0.832557	0.00040663	0.00992716
ENSG00000135046	ANXA1	11.6538	1.867	0.00040708	0.00992716
ENSG00000171860	C3AR1	9.42191	0.844762	0.0004087	0.00995276
ENSG00000164125	GASK1B	10.5997	1.00267	0.00043099	0.010437
ENSG00000204291	COL15A1	11.0777	1.48939	0.00044799	0.0107735
ENSG00000164330	EBF1	10.211	0.994653	0.00046102	0.0110258
ENSG00000134013	LOXL2	9.16972	1.06295	0.00046443	0.0110537
ENSG00000099998	GGT5	10.7644	1.51984	0.00046464	0.0110537
ENSG00000139970	RTN1	8.66021	0.985188	0.00047069	0.0111343
ENSG00000241186	CRIPTO	8.58702	2.33094	0.00047159	0.0111405
ENSG00000109472	CPE	9.71333	0.921981	0.00047516	0.0111944
ENSG00000021826	CPS1	8.9929	0.876812	0.00049345	0.011578
ENSG00000026103	FAS	9.80427	0.794582	0.00049596	0.0116055
ENSG00000275714	H3C1	9.13867	0.855572	0.00049972	0.0116779
ENSG00000089639	GMIP	8.57869	0.862706	0.00050098	0.0116915
ENSG00000141338	ABCA8	11.4578	0.753886	0.00051537	0.0119631
ENSG00000154760	SLFN13	8.78245	1.47149	0.00051632	0.0119691
ENSG00000155659	VSIG4	10.5066	1.24824	0.00053399	0.0122804
ENSG00000151725	CENPU	7.30834	0.816662	0.00053802	0.0123386
ENSG00000152256	PDK1	9.83549	0.771286	0.00055998	0.0127431
ENSG00000204176	SYT15	7.09339	0.812638	0.00057019	0.0129584
ENSG00000006016	CRLF1	7.09062	0.848156	0.00059087	0.0133971
ENSG00000100626	GALNT16	9.71459	0.860153	0.00059104	0.0133971
ENSG00000137968	SLC44A5	8.44205	1.55024	0.00059593	0.0134905
ENSG00000166147	FBN1	11.4929	1.30445	0.0006028	0.013628
ENSG00000105609	LILRB5	8.15494	0.832428	0.00061195	0.0137633
ENSG00000198918	RPL39	10.2486	0.810814	0.00065605	0.0146602
ENSG00000164104	HMGB2	9.45065	0.756543	0.00065793	0.0146834
ENSG00000179869	ABCA13	6.95917	0.938353	0.00068551	0.0152206
ENSG00000106034	CPED1	10.3527	0.833639	0.00069026	0.0153065
ENSG00000188822	CNR2	6.78541	0.88127	0.00069508	0.015335
ENSG00000143369	ECM1	9.12181	0.861534	0.00070381	0.0155079
ENSG00000074370	ATP2A3	9.37517	0.968942	0.00070517	0.0155181
ENSG00000007312	CD79B	7.15361	0.981801	0.0007097	0.0155392
ENSG00000154258	ABCA9	9.57786	0.754916	0.00071635	0.0156452
ENSG00000112214	FHL5	8.19728	0.854293	0.00071768	0.0156547
ENSG00000116194	ANGPTL1	9.16467	0.793349	0.00073356	0.0159609
ENSG00000085265	FCN1	7.98211	1.58377	0.0007442	0.0161722
ENSG00000112486	CCR6	7.15578	0.791328	0.00077321	0.0166479
ENSG00000132965	ALOX5AP	8.4817	1.01215	0.00082131	0.0176272
ENSG00000154451	GBP5	7.88795	1.00254	0.00084972	0.0181249
ENSG00000099725	PRKY	8.06057	1.79507	0.00087298	0.0185526
ENSG00000184254	ALDH1A3	9.20507	0.935022	0.00088091	0.0186756
ENSG00000167604	NFKBID	9.28187	0.791669	0.00090505	0.0191172
ENSG00000004399	PLXND1	11.624	0.849963	0.00093624	0.0196154
ENSG00000113368	LMNB1	8.43592	1.0784	0.00093654	0.0196154
ENSG00000072110	ACTN1	11.7235	1.08873	0.00096268	0.0199318
ENSG00000142185	TRPM2	8.05179	0.897288	0.000967	0.0199645
ENSG00000196209	SIRPB2	7.511	0.762821	0.00097765	0.0201602
ENSG00000100077	GRK3	9.90013	0.802482	0.00099244	0.0203491
ENSG00000138031	ADCY3	9.51872	0.877516	0.00099267	0.0203491
ENSG00000196616	ADH1B	12.0062	1.10876	0.00100147	0.0204813
ENSG00000106852	LHX6	7.53305	0.764193	0.00104986	0.0213702
ENSG00000096433	ITPR3	10.8651	1.27121	0.00106766	0.0216564
ENSG00000163431	LMOD1	9.74531	1.43735	0.00107721	0.0218245
ENSG00000138650	PCDH10	10.428	1.11066	0.0010786	0.0218272
ENSG00000134138	MEIS2	10.9318	0.790046	0.00108329	0.0218458
ENSG00000257017	HP	9.09018	2.88491	0.00110237	0.0221276
ENSG00000091656	ZFHX4	8.53865	1.18563	0.00110699	0.0221947
ENSG00000151883	PARP8	10.6886	0.945958	0.00113801	0.0226857
ENSG00000134955	SLC37A2	7.78183	0.891765	0.00116068	0.0230847
ENSG00000103196	CRISPLD2	11.7611	0.903335	0.00116361	0.0231164
ENSG00000169946	ZFPM2	8.8972	0.820749	0.00116754	0.023168
ENSG00000119508	NR4A3	11.4054	0.882479	0.00122112	0.0239846
ENSG00000176971	FIBIN	9.88128	0.944766	0.00122968	0.0240981
ENSG00000154262	ABCA6	10.5132	0.776081	0.00123291	0.0241069
ENSG00000197859	ADAMTSL2	10.3387	0.799385	0.00124043	0.0241336
ENSG00000038427	VCAN	12.9412	2.37673	0.00124122	0.0241336
ENSG00000163803	PLB1	7.99166	0.816909	0.00125225	0.0242936
ENSG00000178562	CD28	7.96	1.04254	0.0012691	0.0245931
ENSG00000169403	PTAFR	8.77479	0.757205	0.00129826	0.0249632
ENSG00000196924	FLNA	14.4514	1.29069	0.00130642	0.0250923
ENSG00000236699	ARHGEF38	10.054	0.814792	0.00131231	0.0251776
ENSG00000105894	PTN	9.26433	0.993549	0.00134304	0.0256255
ENSG00000156049	GNA14	9.71868	0.878275	0.00134995	0.0257008
ENSG00000124126	PREX1	10.6645	0.796684	0.00136913	0.0260375
ENSG00000163806	SPDYA	7.78868	0.785115	0.00143109	0.0269209
ENSG00000156011	PSD3	10.4422	0.821474	0.00143681	0.0269718
ENSG00000286522	H3C2	8.88355	1.43111	0.00149276	0.0278098
ENSG00000179583	CIITA	11.0284	0.771792	0.00152749	0.0283051
ENSG00000241106	HLA-DOB	7.12511	1.00258	0.00159314	0.029396
ENSG00000134363	FST	7.55851	1.40572	0.00162015	0.029768
ENSG00000101695	RNF125	8.21102	0.756731	0.00164942	0.0302418
ENSG00000144554	FANCD2	8.14593	0.801558	0.00167382	0.0306244
ENSG00000147443	DOK2	8.16293	0.861827	0.00170172	0.0310694
ENSG00000177455	CD19	6.88002	0.924968	0.00172154	0.0312996
ENSG00000115594	IL1R1	12.2088	0.856849	0.00172639	0.0313549
ENSG00000011028	MRC2	10.6299	1.11536	0.00180414	0.0324615
ENSG00000153064	BANK1	8.89648	1.21315	0.00184095	0.0330553
ENSG00000221866	PLXNA4	8.74847	1.15373	0.00196273	0.0349887
ENSG00000108244	KRT23	7.10004	1.03915	0.00197445	0.0351614
ENSG00000111860	CEP85L	9.72364	0.753296	0.00199612	0.0354746
ENSG00000128487	SPECC1	10.534	0.770588	0.00200856	0.0356057
ENSG00000253368	TRNP1	9.71653	0.786378	0.00201828	0.0356352
ENSG00000163687	DNASE1L3	9.46753	1.00997	0.00205193	0.0360968
ENSG00000092969	TGFB2	9.41275	0.835128	0.00205525	0.0361188
ENSG00000164128	NPY1R	11.262	0.922352	0.00205758	0.036123
ENSG00000277224	H2BC7	8.70539	0.838964	0.00206068	0.0361409
ENSG00000060982	BCAT1	9.0398	0.780571	0.00206793	0.036195
ENSG00000102096	PIM2	10.3297	1.02849	0.00207835	0.0363043
ENSG00000165617	DACT1	9.6524	0.847222	0.00208368	0.0363607
ENSG00000042980	ADAM28	9.96002	1.08145	0.00209444	0.0364386
ENSG00000081052	COL4A4	11.8744	0.780775	0.00210841	0.0366084
ENSG00000177575	CD163	10.983	1.2252	0.00212853	0.0368472
ENSG00000185905	C16orf54	7.69457	0.880532	0.00214835	0.0371163
ENSG00000166750	SLFN5	10.9214	0.891445	0.00220042	0.0378622
ENSG00000148773	MKI67	9.91269	2.04982	0.00224743	0.0383832
ENSG00000218336	TENM3	9.54225	0.815336	0.00228548	0.0388711
ENSG00000157766	ACAN	8.70551	1.02151	0.00228574	0.0388711
ENSG00000029153	BMAL2	7.60821	0.937094	0.00230319	0.0390911
ENSG00000276368	H2AC14	7.78425	0.812464	0.00230676	0.0391136
ENSG00000117602	RCAN3	9.63889	0.755657	0.00239276	0.0403355
ENSG00000136104	RNASEH2B	9.56415	0.753983	0.00240776	0.0404307
ENSG00000244067	GSTA2	11.8218	2.66003	0.00241306	0.040442
ENSG00000116132	PRRX1	8.27646	1.23511	0.00242867	0.0405471
ENSG00000182621	PLCB1	10.3249	0.778642	0.00251051	0.0415539
ENSG00000156218	ADAMTSL3	10.2839	1.15858	0.00251469	0.0415835
ENSG00000129667	RHBDF2	9.62697	0.869189	0.00251857	0.041608
ENSG00000223865	HLA-DPB1	11.8501	1.03355	0.00260378	0.0427814
ENSG00000096060	FKBP5	11.5223	0.968662	0.00261332	0.0428471
ENSG00000163520	FBLN2	8.20148	0.841852	0.00269217	0.0439325
ENSG00000204540	PSORS1C1	6.99919	0.900844	0.00272282	0.0443078
ENSG00000162636	EEIG2	9.62725	0.787582	0.00272982	0.04438
ENSG00000198879	SFMBT2	10.1697	0.760467	0.00276601	0.0448201
ENSG00000084674	APOB	8.32053	1.2739	0.00280548	0.045313
ENSG00000172403	SYNPO2	11.9849	1.37057	0.00281166	0.0453706
ENSG00000136155	SCEL	7.08113	1.3511	0.00283662	0.0456885
ENSG00000203697	CAPN8	6.87944	0.779975	0.00284476	0.0457008
ENSG00000142303	ADAMTS10	8.51462	0.804928	0.00291006	0.0464517
ENSG00000104321	TRPA1	8.10404	0.835665	0.00292067	0.0465244
ENSG00000242574	HLA-DMB	9.56254	0.855695	0.00299449	0.0473527
ENSG00000155792	DEPTOR	11.623	0.861422	0.00299896	0.0473803
ENSG00000020181	ADGRA2	10.0469	0.881214	0.00302249	0.047619
ENSG00000237988	OR2I1P	8.45317	0.882611	0.00302802	0.0476228
ENSG00000182010	RTKN2	7.7823	0.776944	0.00310291	0.0485194
ENSG00000164294	GPX8	9.18871	0.789321	0.00311219	0.0485944
ENSG00000134247	PTGFRN	10.2839	1.06548	0.00315236	0.0490452
ENSG00000144218	AFF3	10.0579	0.910863	0.00317178	0.0492591
ENSG00000197958	RPL12	13.4589	0.827298	0.00318657	0.0493855
ENSG00000070731	ST6GALNAC2	8.9212	-0.763698	0.00316666	0.0492236
ENSG00000003137	CYP26B1	9.72956	-1.48277	0.00312601	0.0487663
ENSG00000136720	HS6ST1	11.7675	-0.763063	0.00307884	0.0482472
ENSG00000113494	PRLR	13.5589	-1.37206	0.00297329	0.0471033
ENSG00000172940	SLC22A13	11.0115	-0.998617	0.00293257	0.0466284
ENSG00000184434	LRRC19	12.4691	-0.750888	0.00291076	0.0464517
ENSG00000198814	GK	12.6861	-0.764095	0.00286944	0.0460037
ENSG00000117016	RIMS3	8.40863	-0.911206	0.00284528	0.0457008
ENSG00000258484	SPESP1	7.70851	-0.764633	0.00276878	0.0448201
ENSG00000102886	GDPD3	9.26305	-1.27572	0.00262716	0.0430334
ENSG00000214128	TMEM213	12.346	-0.931304	0.00249872	0.0413981
ENSG00000117600	PLPPR4	7.86809	-1.10401	0.00234552	0.0396161
ENSG00000186868	MAPT	11.5299	-1.04913	0.00225756	0.0384672
ENSG00000133116	KL	14.181	-0.977093	0.00224932	0.0383832
ENSG00000271824	SMIM32	11.1555	-0.968994	0.00212402	0.0368057
ENSG00000102575	ACP5	12.4963	-1.11606	0.00210283	0.0365481
ENSG00000186907	RTN4RL2	8.71302	-1.78063	0.00203722	0.0358746
ENSG00000258429	PDF	8.47322	-0.893944	0.00203273	0.0358317
ENSG00000107165	TYRP1	8.14508	-1.09449	0.00201313	0.0356309
ENSG00000130545	CRB3	9.66679	-0.856656	0.00200673	0.0356057
ENSG00000172497	ACOT12	7.72216	-0.817434	0.0018545	0.0332641
ENSG00000157326	DHRS4	10.5243	-0.750506	0.00173223	0.0313954
ENSG00000189431	RASSF10	9.08737	-0.960705	0.00169133	0.0309122
ENSG00000124839	RAB17	11.3969	-0.826326	0.00149611	0.0278138
ENSG00000165312	OTUD1	10.7574	-0.848225	0.0014369	0.0269718
ENSG00000135063	ENTREP1	8.96017	-0.906994	0.00140471	0.0265686
ENSG00000174885	NLRP6	8.16778	-0.787685	0.00138257	0.0262355
ENSG00000276289	LOC102723475	7.52906	-1.05796	0.00134663	0.0256658
ENSG00000137474	MYO7A	10.7556	-0.884729	0.00128089	0.0247113
ENSG00000175229	GAL3ST3	7.58084	-0.753762	0.00127376	0.024601
ENSG00000023839	ABCC2	12.2923	-0.868673	0.00122741	0.0240808
ENSG00000163251	FZD5	11.8672	-0.787633	0.00119287	0.0235629
ENSG00000173898	SPTBN2	12.4133	-0.77088	0.00112867	0.0225253
ENSG00000188833	ENTPD8	7.84914	-0.8199	0.00109259	0.0219568
ENSG00000176058	TPRN	11.1251	-0.91961	0.0010862	0.0218702
ENSG00000164638	SLC29A4	8.35246	-0.899856	0.00105973	0.0215458
ENSG00000111424	VDR	11.3953	-0.76668	0.00100449	0.0205188
ENSG00000062282	DGAT2	7.97072	-0.835019	0.00099466	0.020366
ENSG00000204179	PTPN20	8.74283	-0.834798	0.00097957	0.0201759
ENSG00000185133	INPP5J	10.5862	-0.904166	0.00096367	0.0199318
ENSG00000133328	PLAAT2	7.58711	-0.835481	0.000953	0.019793
ENSG00000117707	PROX1	9.47783	-0.980004	0.00094059	0.0196528
ENSG00000115255	REEP6	11.0581	-0.883889	0.00091184	0.0192372
ENSG00000130517	PGPEP1	13.1895	-0.890761	0.00089631	0.0189557
ENSG00000198944	SOWAHA	8.55974	-0.763139	0.00086911	0.018493
ENSG00000121068	TBX2	12.3028	-0.898732	0.0008445	0.0180527
ENSG00000145358	DDIT4L	8.66029	-1.19965	0.00075711	0.0163693
ENSG00000128917	DLL4	9.81302	-0.755294	0.00070863	0.0155392
ENSG00000198794	SCAMP5	10.7245	-0.797349	0.00067263	0.0149537
ENSG00000063176	SPHK2	10.7485	-0.752032	0.00065506	0.014657
ENSG00000225968	ELFN1	8.46887	-0.802764	0.00065166	0.0145997
ENSG00000140297	GCNT3	9.7262	-0.761458	0.00062522	0.0140254
ENSG00000174611	KY	8.16598	-1.23472	0.00062245	0.0139814
ENSG00000160202	CRYAA	10.5463	-4.40604	0.0005562	0.0126737
ENSG00000141854	MISP3	9.47206	-0.778795	0.00053241	0.0122603
ENSG00000141576	RNF157	10.6041	-0.821748	0.00052407	0.0121164
ENSG00000136867	SLC31A2	8.71976	-0.866181	0.00047755	0.0112353
ENSG00000197614	MFAP5	7.05011	-0.766189	0.00046474	0.0110537
ENSG00000101638	ST8SIA5	8.10921	-0.761459	0.00046031	0.0110239
ENSG00000160325	CACFD1	10.1859	-0.792457	0.00045175	0.010834
ENSG00000049283	EPN3	9.04345	-0.822535	0.00045085	0.0108273
ENSG00000168702	LRP1B	8.81672	-1.18099	0.00042109	0.0102115
ENSG00000181291	TMEM132E	10.5644	-1.32848	0.0004102	0.00997512
ENSG00000188175	HEPACAM2	9.44819	-0.879496	0.00040699	0.00992716
ENSG00000130956	HABP4	10.0898	-0.895249	0.00040641	0.00992716
ENSG00000156413	FUT6	12.6689	-0.804487	0.00038696	0.00957103
ENSG00000142611	PRDM16	10.025	-0.88963	0.00036586	0.00908778
ENSG00000184378	ACTRT3	8.367	-1.07971	0.00035315	0.00879736
ENSG00000187867	PALM3	10.2579	-0.903871	0.00034623	0.00865077
ENSG00000183048	SLC25A10	8.96664	-0.876938	0.00034619	0.00865077
ENSG00000163545	NUAK2	12.4011	-0.935987	0.00034551	0.00865077
ENSG00000274070	CASTOR2	11.2008	-0.86502	0.00033743	0.00854325
ENSG00000125255	SLC10A2	10.633	-1.21349	0.00032652	0.00834949
ENSG00000056487	PHF21B	7.62779	-0.837065	0.00030881	0.00802224
ENSG00000198569	SLC34A3	10.5574	-1.40807	0.00030184	0.0078691
ENSG00000132464	ENAM	10.1976	-0.820168	0.00029782	0.00781124
ENSG00000076864	RAP1GAP	12.0245	-0.756653	0.00029756	0.00781124
ENSG00000166183	ASPG	10.1948	-1.66869	0.00029558	0.0077879
ENSG00000168671	UGT3A2	8.94381	-1.40339	0.0002952	0.0077879
ENSG00000116661	FBXO2	8.80379	-0.945484	0.00028108	0.00749663
ENSG00000161992	PRR35	8.23704	-1.03129	0.00027426	0.0073486
ENSG00000135127	BICDL1	11.8481	-0.784699	0.000242	0.00662736
ENSG00000144227	NXPH2	8.32268	-1.08509	0.00023935	0.00657565
ENSG00000021300	PLEKHB1	9.78142	-0.792177	0.00022603	0.00627931
ENSG00000165973	NELL1	9.26514	-0.865552	0.00021866	0.00608433
ENSG00000203942	C10orf62	7.85924	-0.852781	0.00021799	0.00607535
ENSG00000174358	SLC6A19	14.4761	-1.56086	0.00021069	0.00594818
ENSG00000051128	HOMER3	10.718	-1.10159	0.00020988	0.00593518
ENSG00000180061	TMEM150B	8.45543	-1.14231	0.00020892	0.00592732
ENSG00000152822	GRM1	7.2062	-0.752318	0.00020853	0.00592593
ENSG00000101276	SLC52A3	10.3555	-0.952028	0.00019978	0.00570535
ENSG00000183723	CMTM4	12.7271	-0.857261	0.00019919	0.00569786
ENSG00000079557	AFM	11.5041	-1.18348	0.00019582	0.0056292
ENSG00000256463	SALL3	9.6081	-1.15041	0.00018308	0.00532441
ENSG00000092068	SLC7A8	15.0607	-1.435	0.00017401	0.00511233
ENSG00000160539	PLPP7	8.29303	-0.883763	0.00015895	0.0047259
ENSG00000186766	FOXI2	8.18771	-1.09268	0.00014938	0.00447963
ENSG00000211448	DIO2	8.92152	-1.61841	0.00014382	0.00433534
ENSG00000125355	TMEM255A	8.48348	-1.34592	0.00014297	0.00432459
ENSG00000166106	ADAMTS15	10.4785	-1.29479	0.00013466	0.00410603
ENSG00000131187	F12	9.28438	-1.42366	0.0001294	0.00397649
ENSG00000174032	SLC25A30	11.8792	-0.831836	0.00012401	0.00387976
ENSG00000157703	SVOPL	7.7011	-0.78137	0.00012165	0.00381962
ENSG00000099974	DDTL	7.8368	-0.838995	0.00012032	0.00379159
ENSG00000205060	SLC35B4	11.3756	-0.841881	0.00010846	0.0034808
ENSG00000145362	ANK2	15.5375	-1.0479	0.00010631	0.00342458
ENSG00000179133	C10orf67	8.05276	-0.803804	0.00010568	0.00341351
ENSG00000189269	DRICH1	7.28958	-0.775362	0.00010553	0.00341351
ENSG00000117480	FAAH	10.7462	-0.924678	0.00010447	0.00339695
ENSG00000143839	REN	12.8061	-3.67483	9.31e-05	0.00308417
ENSG00000152315	KCNK13	7.81202	-0.777354	9.19e-05	0.00305979
ENSG00000163132	MSX1	8.0772	-0.82143	8.76e-05	0.00295867
ENSG00000151136	ABTB3	9.77031	-0.997028	7.5e-05	0.00256872
ENSG00000065320	NTN1	8.76799	-0.971224	6.49e-05	0.00225246
ENSG00000178381	ZFAND2A	11.7013	-0.90111	6.37e-05	0.00222465
ENSG00000197355	UAP1L1	10.2383	-0.988069	6.35e-05	0.00222331
ENSG00000271303	SRXN1	7.52785	-0.839692	6.28e-05	0.0022133
ENSG00000110975	SYT10	7.90989	-0.924458	5.43e-05	0.0019605
ENSG00000180767	CHST13	8.55733	-1.13492	4.46e-05	0.00165177
ENSG00000102678	FGF9	9.87396	-1.22387	4.38e-05	0.00163034
ENSG00000004939	SLC4A1	12.5086	-1.39346	4.09e-05	0.00153057
ENSG00000206557	TRIM71	9.79766	-1.16049	3.88e-05	0.00145729
ENSG00000198768	APCDD1L	8.75035	-1.08586	3.82e-05	0.00144093
ENSG00000142449	FBN3	8.1515	-1.00665	2.9e-05	0.00112811
ENSG00000164051	CCDC51	8.89763	-1.13544	2.82e-05	0.00110889
ENSG00000261308	FIGNL2	9.79403	-0.979535	2.47e-05	0.0009832
ENSG00000173110	HSPA6	12.4374	-1.62031	2.4e-05	0.00096212
ENSG00000181634	TNFSF15	11.0966	-1.14971	2.18e-05	0.00088566
ENSG00000066382	MPPED2	9.52356	-0.886102	2.04e-05	0.00084466
ENSG00000135638	EMX1	11.7132	-0.925455	2.03e-05	0.00084296
ENSG00000178878	APOLD1	11.7099	-1.09397	1.94e-05	0.00080716
ENSG00000143195	ILDR2	11.2363	-0.917168	1.86e-05	0.00077804
ENSG00000155052	CNTNAP5	8.09307	-1.31609	1.81e-05	0.00075922
ENSG00000174332	GLIS1	9.24716	-0.962603	1.75e-05	0.00073811
ENSG00000185352	HS6ST3	7.85931	-0.858105	1.67e-05	0.00070994
ENSG00000159618	ADGRG5	9.83214	-0.933705	1.39e-05	0.00060988
ENSG00000165188	RNF183	9.39663	-1.65744	1.25e-05	0.00055668
ENSG00000166831	RBPMS2	9.66316	-0.813892	1.2e-05	0.00053753
ENSG00000143882	ATP6V1C2	9.98445	-1.07583	1.17e-05	0.00052519
ENSG00000110076	NRXN2	10.9077	-0.829272	1.03e-05	0.00047405
ENSG00000043591	ADRB1	8.45155	-1.17955	8.42e-06	0.00039968
ENSG00000196570	PFN3	7.76353	-1.20694	6.88e-06	0.0003435
ENSG00000162989	KCNJ3	10.7998	-1.05138	6.62e-06	0.00033207
ENSG00000213213	CCDC183	8.41363	-1.02194	5.21e-06	0.00026587
ENSG00000145832	SLC25A48	9.42081	-0.975603	5.09e-06	0.00026152
ENSG00000162066	AMDHD2	9.7237	-0.996626	2.91e-06	0.00016349
ENSG00000090520	DNAJB11	11.3569	-0.951396	2.7e-06	0.00015523
ENSG00000135374	ELF5	8.79701	-1.59114	1.61e-06	9.94e-05
ENSG00000203727	SAMD5	11.4267	-1.08501	1.43e-06	8.88e-05
ENSG00000145217	SLC26A1	10.6928	-1.07006	1.14e-06	7.19e-05
ENSG00000088899	LZTS3	11.6112	-1.1812	9.29e-07	6.02e-05
ENSG00000127533	F2RL3	7.57455	-0.902375	5.82e-07	4e-05
ENSG00000124374	PAIP2B	12.0942	-1.54686	5.3e-07	3.7e-05
ENSG00000152154	TMEM178A	10.0387	-1.47597	1.15e-07	9.78e-06
ENSG00000172346	CSDC2	11.1321	-1.36385	7.66e-08	6.82e-06
ENSG00000158816	VWA5B1	9.07945	-1.38314	7.66e-08	6.82e-06
ENSG00000185818	NAT8L	9.27673	-1.28633	6.8e-08	6.15e-06
ENSG00000097021	ACOT7	11.8927	-1.23824	5.65e-08	5.24e-06
ENSG00000254126	CD8B2	7.11238	-0.927614	2.43e-08	2.44e-06
ENSG00000138678	GPAT3	11.8462	-1.2433	1.49e-08	1.59e-06
ENSG00000163121	NEURL3	8.65728	-1.27785	6.38e-09	7.38e-07
ENSG00000101400	SNTA1	10.7724	-1.34824	1.49e-09	1.95e-07
ENSG00000143412	ANXA9	10.6417	-1.39045	5.35e-10	7.8e-08
ENSG00000154096	THY1	13.2211	-1.50869	7.58e-11	1.33e-08
ENSG00000131183	SLC34A1	15.017	-2.06995	7.74e-14	3.28e-11
ENSG00000275464	LOC102724159	7.60698	-1.43891	9.55e-15	5.02e-12
ENSG00000280071	LOC102724023	9.21859	-2.86412	4.26e-27	1.85e-23

## Sheet: Supplementary Table 3
GSEA against the Hallmarks database using all differentially expressed genes
NAME	GS<br> follow link to MSigDB	GS DETAILS	SIZE	ES	NES	NOM p-val	FDR q-val	FWER p-val	RANK AT MAX	LEADING EDGE
HALLMARK_ALLOGRAFT_REJECTION	HALLMARK_ALLOGRAFT_REJECTION	Details ...	181	0.541648	8.38944	0	0	0	4873	tags=74%, list=20%, signal=92%
HALLMARK_EPITHELIAL_MESENCHYMAL_TRANSITION	HALLMARK_EPITHELIAL_MESENCHYMAL_TRANSITION	Details ...	197	0.405546	6.57596	0	0	0	6071	tags=65%, list=25%, signal=87%
HALLMARK_INTERFERON_GAMMA_RESPONSE	HALLMARK_INTERFERON_GAMMA_RESPONSE	Details ...	193	0.383298	6.25649	0	0	0	6677	tags=66%, list=28%, signal=90%
HALLMARK_INFLAMMATORY_RESPONSE	HALLMARK_INFLAMMATORY_RESPONSE	Details ...	184	0.385769	6.1699	0	0	0	3861	tags=54%, list=16%, signal=64%
HALLMARK_E2F_TARGETS	HALLMARK_E2F_TARGETS	Details ...	198	0.337982	5.5018	0	0	0	6510	tags=61%, list=27%, signal=82%
HALLMARK_G2M_CHECKPOINT	HALLMARK_G2M_CHECKPOINT	Details ...	198	0.3229	5.48216	0	0	0	8205	tags=66%, list=34%, signal=100%
HALLMARK_MYC_TARGETS_V1	HALLMARK_MYC_TARGETS_V1	Details ...	200	0.302093	4.88858	0	0	0	13230	tags=85%, list=55%, signal=187%
HALLMARK_KRAS_SIGNALING_UP	HALLMARK_KRAS_SIGNALING_UP	Details ...	188	0.299751	4.77959	0	0	0	6659	tags=57%, list=28%, signal=79%
HALLMARK_TNFA_SIGNALING_VIA_NFKB	HALLMARK_TNFA_SIGNALING_VIA_NFKB	Details ...	193	0.288644	4.62418	0	0	0	7564	tags=60%, list=31%, signal=87%
HALLMARK_IL2_STAT5_SIGNALING	HALLMARK_IL2_STAT5_SIGNALING	Details ...	191	0.24512	3.90842	0	0	0	5858	tags=49%, list=24%, signal=64%
HALLMARK_APICAL_JUNCTION	HALLMARK_APICAL_JUNCTION	Details ...	182	0.243132	3.90255	0	0	0	4765	tags=44%, list=20%, signal=54%
HALLMARK_INTERFERON_ALPHA_RESPONSE	HALLMARK_INTERFERON_ALPHA_RESPONSE	Details ...	96	0.309694	3.62715	0	0	0	11364	tags=78%, list=47%, signal=148%
HALLMARK_IL6_JAK_STAT3_SIGNALING	HALLMARK_IL6_JAK_STAT3_SIGNALING	Details ...	80	0.338566	3.62486	0	0	0	5409	tags=56%, list=23%, signal=72%
HALLMARK_COMPLEMENT	HALLMARK_COMPLEMENT	Details ...	189	0.213269	3.39821	0	0	0	4706	tags=41%, list=20%, signal=50%
HALLMARK_UV_RESPONSE_DN	HALLMARK_UV_RESPONSE_DN	Details ...	144	0.22504	3.22155	0	0	0	8811	tags=59%, list=37%, signal=93%
HALLMARK_APOPTOSIS	HALLMARK_APOPTOSIS	Details ...	153	0.23267	3.19463	0	0	0	9053	tags=61%, list=38%, signal=97%
HALLMARK_MITOTIC_SPINDLE	HALLMARK_MITOTIC_SPINDLE	Details ...	197	0.184723	2.98258	0	0	0	13532	tags=75%, list=56%, signal=169%
HALLMARK_ESTROGEN_RESPONSE_LATE	HALLMARK_ESTROGEN_RESPONSE_LATE	Details ...	185	0.173373	2.7458	0	7.85441e-05	0.001	4959	tags=38%, list=21%, signal=47%
HALLMARK_COAGULATION	HALLMARK_COAGULATION	Details ...	120	0.204738	2.62489	0	0.000151478	0.002	3916	tags=37%, list=16%, signal=44%
HALLMARK_HYPOXIA	HALLMARK_HYPOXIA	Details ...	191	0.143363	2.30102	0.00192308	0.00185847	0.022	8788	tags=51%, list=37%, signal=79%
HALLMARK_MYOGENESIS	HALLMARK_MYOGENESIS	Details ...	172	0.147747	2.28068	0	0.00208986	0.026	5557	tags=38%, list=23%, signal=49%
HALLMARK_TGF_BETA_SIGNALING	HALLMARK_TGF_BETA_SIGNALING	Details ...	53	0.262985	2.2606	0.0021978	0.00206655	0.027	10019	tags=68%, list=42%, signal=116%
HALLMARK_ANGIOGENESIS	HALLMARK_ANGIOGENESIS	Details ...	33	0.313913	2.15019	0.00583658	0.00366084	0.05	7032	tags=61%, list=29%, signal=86%
HALLMARK_P53_PATHWAY	HALLMARK_P53_PATHWAY	Details ...	192	0.120928	1.97097	0.00585938	0.00993168	0.136	5754	tags=36%, list=24%, signal=47%
HALLMARK_PI3K_AKT_MTOR_SIGNALING	HALLMARK_PI3K_AKT_MTOR_SIGNALING	Details ...	101	0.159502	1.90811	0.0172084	0.0141874	0.198	10699	tags=60%, list=45%, signal=108%
HALLMARK_DNA_REPAIR	HALLMARK_DNA_REPAIR	Details ...	149	0.123267	1.75234	0.0269151	0.0322125	0.409	18995	tags=91%, list=79%, signal=432%
HALLMARK_ESTROGEN_RESPONSE_EARLY	HALLMARK_ESTROGEN_RESPONSE_EARLY	Details ...	191	0.109139	1.73521	0.0201613	0.034716	0.445	4570	tags=30%, list=19%, signal=37%
HALLMARK_UNFOLDED_PROTEIN_RESPONSE	HALLMARK_UNFOLDED_PROTEIN_RESPONSE	Details ...	113	0.126344	1.54895	0.0496894	0.0798675	0.746	14207	tags=72%, list=59%, signal=174%
HALLMARK_PROTEIN_SECRETION	HALLMARK_PROTEIN_SECRETION	Details ...	96	0.135966	1.52655	0.0390625	0.0857811	0.788	15273	tags=77%, list=64%, signal=211%
HALLMARK_ANDROGEN_RESPONSE	HALLMARK_ANDROGEN_RESPONSE	Details ...	97	0.123117	1.45318	0.0818182	0.115947	0.887	9690	tags=53%, list=40%, signal=88%
HALLMARK_HEDGEHOG_SIGNALING	HALLMARK_HEDGEHOG_SIGNALING	Details ...	35	0.205258	1.4164	0.0996016	0.131473	0.92	6061	tags=46%, list=25%, signal=61%
HALLMARK_REACTIVE_OXYGEN_SPECIES_PATHWAY	HALLMARK_REACTIVE_OXYGEN_SPECIES_PATHWAY	Details ...	47	0.151124	1.22691	0.206	0.265155	0.996	9671	tags=55%, list=40%, signal=92%
HALLMARK_PANCREAS_BETA_CELLS	HALLMARK_PANCREAS_BETA_CELLS	Details ...	24	0.21154	1.21645	0.225941	0.267229	0.997	11946	tags=71%, list=50%, signal=141%
HALLMARK_GLYCOLYSIS	HALLMARK_GLYCOLYSIS	Details ...	189	0.0726329	1.13974	0.282258	0.338904	1	13529	tags=63%, list=56%, signal=144%
HALLMARK_MTORC1_SIGNALING	HALLMARK_MTORC1_SIGNALING	Details ...	199	0.0684816	1.11709	0.312127	0.354553	1	19747	tags=89%, list=82%, signal=494%
HALLMARK_SPERMATOGENESIS	HALLMARK_SPERMATOGENESIS	Details ...	96	0.0881053	1.00743	0.427992	0.488879	1	8907	tags=46%, list=37%, signal=73%
HALLMARK_CHOLESTEROL_HOMEOSTASIS	HALLMARK_CHOLESTEROL_HOMEOSTASIS	Details ...	73	0.100527	1.00335	0.440777	0.480642	1	20640	tags=96%, list=86%, signal=676%
HALLMARK_APICAL_SURFACE	HALLMARK_APICAL_SURFACE	Details ...	44	0.126717	0.986302	0.45935	0.493442	1	4607	tags=32%, list=19%, signal=39%
HALLMARK_WNT_BETA_CATENIN_SIGNALING	HALLMARK_WNT_BETA_CATENIN_SIGNALING	Details ...	39	0.106437	0.791095	0.733202	0.769027	1	6690	tags=38%, list=28%, signal=53%
HALLMARK_MYC_TARGETS_V2	HALLMARK_MYC_TARGETS_V2	Details ...	58	0.0881238	0.781222	0.743952	0.763446	1	20266	tags=93%, list=84%, signal=592%
HALLMARK_NOTCH_SIGNALING	HALLMARK_NOTCH_SIGNALING	Details ...	32	0.076546	0.5065	0.988166	0.988053	1	12434	tags=59%, list=52%, signal=123%
HALLMARK_OXIDATIVE_PHOSPHORYLATION	HALLMARK_OXIDATIVE_PHOSPHORYLATION	Details ...	199	-0.141527	-2.33357	0	0.00419634	0.012	19578	tags=95%, list=81%, signal=510%
HALLMARK_FATTY_ACID_METABOLISM	HALLMARK_FATTY_ACID_METABOLISM	Details ...	150	-0.139677	-2.0105	0	0.0224378	0.119	14132	tags=73%, list=59%, signal=175%
HALLMARK_ADIPOGENESIS	HALLMARK_ADIPOGENESIS	Details ...	193	-0.0944972	-1.53072	0.062963	0.179629	0.78	16181	tags=77%, list=67%, signal=233%
HALLMARK_KRAS_SIGNALING_DN	HALLMARK_KRAS_SIGNALING_DN	Details ...	132	-0.110027	-1.47654	0.0664062	0.173274	0.865	6476	tags=38%, list=27%, signal=52%
HALLMARK_BILE_ACID_METABOLISM	HALLMARK_BILE_ACID_METABOLISM	Details ...	104	-0.0986993	-1.20765	0.234615	0.403342	0.998	10120	tags=52%, list=42%, signal=89%
HALLMARK_XENOBIOTIC_METABOLISM	HALLMARK_XENOBIOTIC_METABOLISM	Details ...	188	-0.0732611	-1.14095	0.270541	0.422218	1	10017	tags=49%, list=42%, signal=83%
HALLMARK_HEME_METABOLISM	HALLMARK_HEME_METABOLISM	Details ...	183	-0.0673287	-1.0521	0.385932	0.483561	1	9166	tags=45%, list=38%, signal=72%
HALLMARK_PEROXISOME	HALLMARK_PEROXISOME	Details ...	97	-0.0827856	-0.959481	0.484407	0.550156	1	18092	tags=84%, list=75%, signal=336%
HALLMARK_UV_RESPONSE_UP	HALLMARK_UV_RESPONSE_UP	Details ...	147	-0.046768	-0.679735	0.886051	0.871962	1	21777	tags=95%, list=91%, signal=1006%
GSEA against the Hallmarks database using significant differentially expressed protein coding genes
NAME	GS<br> follow link to MSigDB	GS DETAILS	SIZE	ES	NES	NOM p-val	FDR q-val	FWER p-val	RANK AT MAX	LEADING EDGE
HALLMARK_ALLOGRAFT_REJECTION	HALLMARK_ALLOGRAFT_REJECTION	Details ...	73	0.288991	2.81195	0	0	0	307	tags=63%, list=37%, signal=91%
HALLMARK_TNFA_SIGNALING_VIA_NFKB	HALLMARK_TNFA_SIGNALING_VIA_NFKB	Details ...	26	0.457244	2.70977	0	0	0	435	tags=96%, list=52%, signal=193%
HALLMARK_INFLAMMATORY_RESPONSE	HALLMARK_INFLAMMATORY_RESPONSE	Details ...	50	0.322705	2.64833	0	0	0	467	tags=86%, list=56%, signal=182%
HALLMARK_KRAS_SIGNALING_UP	HALLMARK_KRAS_SIGNALING_UP	Details ...	41	0.345366	2.56583	0	0	0	215	tags=59%, list=26%, signal=75%
HALLMARK_COMPLEMENT	HALLMARK_COMPLEMENT	Details ...	27	0.350259	2.1414	0.00203252	0.00314286	0.007	368	tags=78%, list=44%, signal=134%
HALLMARK_IL2_STAT5_SIGNALING	HALLMARK_IL2_STAT5_SIGNALING	Details ...	29	0.334975	2.13493	0	0.00261905	0.007	568	tags=100%, list=68%, signal=297%
HALLMARK_INTERFERON_GAMMA_RESPONSE	HALLMARK_INTERFERON_GAMMA_RESPONSE	Details ...	29	0.305419	1.94917	0.00598802	0.00921509	0.037	302	tags=66%, list=36%, signal=99%
HALLMARK_IL6_JAK_STAT3_SIGNALING	HALLMARK_IL6_JAK_STAT3_SIGNALING	Details ...	16	0.363485	1.72165	0.0242424	0.0321015	0.133	435	tags=88%, list=52%, signal=178%
HALLMARK_APOPTOSIS	HALLMARK_APOPTOSIS	Details ...	22	0.246087	1.36959	0.133603	0.157363	0.549	562	tags=91%, list=67%, signal=267%
HALLMARK_EPITHELIAL_MESENCHYMAL_TRANSITION	HALLMARK_EPITHELIAL_MESENCHYMAL_TRANSITION	Details ...	44	0.175915	1.34298	0.134503	0.158885	0.588	566	tags=84%, list=67%, signal=244%
HALLMARK_APICAL_JUNCTION	HALLMARK_APICAL_JUNCTION	Details ...	20	0.145798	0.786827	0.741617	0.801796	0.997	468	tags=70%, list=56%, signal=154%
HALLMARK_ESTROGEN_RESPONSE_LATE	HALLMARK_ESTROGEN_RESPONSE_LATE	Details ...	19	0.1335	0.687543	0.869379	0.859346	1	686	tags=95%, list=82%, signal=502%

## Sheet: Supplementary Table 4
ALLOGRAFT REJECTION	TNFA SIGNALING VIA NFKB	INFLAMMATORY RESPONSE	KRAS SIGNALING UP	COMPLEMENT	IL2 STAT5 SIGNALING	INTERFERON GAMMA RESPONSE	IL6 JAK STAT3 SIGNALLING
CD86	PTGER4	PTGER4	MAP4K1	LYN	CD86	CD86	IL4R
ITK	CXCL6	CXCL6	GUCY1A1	C1QA	ECM1	MARCHF1	ITGA4
GPR65	PLEK	CXCL8	GYPC	ITGAM	GPR65	CFH	CSF2RB
ITGB2	TNC	KCNA3	IL10RA	CFH	AHR	IL10RA	TNFRSF1B
PRF1	TNFAIP3	LPAR1	LAPTM5	PLEK	CST7	TNFAIP3	IL2RG
ITGAL	AREG	AHR	PLAUR	TFPI2	HK2	CSF2RB	CSF2RA
CD3E	TNF	PIK3R5	CXCR4	PLAUR	CD79B	SAMHD1	TNF
IL2RG	CCL5	HRH1	TNFAIP3	WAS	CCND2	ISG20	PIK3R5
HDAC9	CCL4	GNA15	IKZF1	TNFAIP3	GLIPR2	IRF4	IL1B
TNF	PDE4B	GPR132	PRDM1	CTSS	CTLA4	CCL5	IL2RA
CTSS	DUSP4	RGS1	TNFRSF1B	PIK3CG	ICOS	IL2RB	CD38
CD79A	DUSP2	CCL5	IL2RG	PIK3R5	CCR4	PDE4B	LTB
CCL5	PLAUR	STAB1	CSF2RA	DOCK10	IL10	ST8SIA4	CD44
CCL4	INHBA	PDE4B	HDAC9	GZMK	IL4R	STAT4	TLR2
ST8SIA4	TRAF1	NLRP3	MMP9	CCL5	IL10RA	SLAMF7
STAT4	NR4A2	HAS2	CTSS	CASP1	RHOH	IRF8
NLRP3	PTPRE	CCR7	EREG	LCP2	TRAF1	LCP2
CCL19	IL1B	TIMP1	LAT2	TIMP1	TNFRSF1B	CD69
TIMP1	GPR183	CD55	IL1B	SH2B3	ADAM19	HLA-DQA1
HLA-DQA1	REL	SLAMF1	CD37	CD55	SELP
CCR2	CD69	LYN	LCP1	C1QC	TIAM1
MAP4K1	IL7R	IL10	DOCK2		SELL
SRGN	CD44	IL4R	IL7R		IRF4
LYN	BIRC3	IL10RA	BIRC3		IL2RA
CD96	TLR2	PLAUR			IL2RB
FYB1		CYBB			IRF8
PRKCB		INHBA			CD48
IL16		EMP3			LTB
INHBA		TNFRSF1B			CD44
MMP9		EREG
EREG		P2RX7
CD2		PTPRE
FGR		RNF144B
ZAP70		SELL
CD4		LCK
PTPRC		IL1B
IRF4		GPR183
CD8A		IL2RB
IL1B		LCP2
IL2RA		CD48
IL2RB		CD69
HCLS1		IL7R
IRF8		TLR2
LCP2
TLR6
LTB

## Sheet: Supplementary Table 5
Database	Term Name	Term ID	Adjusted p value	-LOG10(adjustedpvalue)	Term size	Size of querying gene cohort	Intersection between datasets	Intersecting genes
GO:BP	myeloid leukocyte activation	GO:0002274	3.22e-24	23.4927	227	628	52	DOCK2,CCR2,FCER1A,IRF4,RAC2,ADGRE2,LCP2,PTPRC,PIK3CG,CXCL6,LYN,BTK,TYROBP,UNC13D,TNF,RHOH,LAT2,TLR6,CD2,ITGAM,CD300A,LILRB4,SLAMF1,C1QA,CD84,CD226,CAMK4,ITGB2,CCL5,FGR,IL33,CST7,MILR1,CXCL8,CCL3,KCNJ8,FCGR2B,IL4R,IL10,TLR2,SPI1,FCER1G,PTPN6,CX3CR1,LGALS9,ANXA1,VSIG4,CNR2,NR4A3,PTAFR,PREX1,DNASE1L3
GO:BP	positive regulation of T cell activation	GO:0050870	3.73e-23	22.428	240	664	53	CCL21,CCL19,CCR2,RUNX3,CARD11,IL1B,CORO1A,NLRP3,SPN,SASH3,NCKAP1L,PTPRC,IL2RA,CD86,CD6,RUNX1,CD209,LYN,CD3E,ZAP70,IL7R,HLA-DQA1,RHOH,CD4,IL2RG,PTPN22,VAV1,LILRB4,SLAMF1,CD5,CD55,TNFRSF13C,TESPA1,CCL5,CCR7,HLA-DPA1,RASAL3,ADAM8,LCK,CD27,IL4R,PRKCQ,PTPN6,LGALS1,HLA-DRA,ICOS,LGALS9,ANXA1,NFKBID,CD28,HLA-DOB,HLA-DPB1,HLA-DMB
GO:BP	regulation of B cell activation	GO:0050864	3.31e-20	19.4802	129	622	36	MZB1,INPP5D,CARD11,LAPTM5,GPR183,THEMIS2,SASH3,NCKAP1L,PTPRC,NFATC2,IKZF3,SAMSN1,LYN,BTK,TYROBP,TNFAIP3,MNDA,IL2RG,CD300A,CD22,TNFRSF13C,TBC1D10C,INHBA,CD38,CTLA4,CD27,FCRL3,FCGR2B,IL10,AHR,SPI1,PTPN6,NFAM1,CD28,CD19,BANK1
GO:BP	granulocyte activation	GO:0036230	1.51e-12	11.8224	47	628	18	CCR2,FCER1A,CXCL6,TYROBP,TNF,ITGAM,CD300A,ITGB2,CCL5,CXCL8,CCL3,FCGR2B,SPI1,FCER1G,ANXA1,PTAFR,PREX1,DNASE1L3
GO:BP	phagocytosis	GO:0006909	2.11e-12	11.6754	228	536	34	DOCK2,CCR2,CORO1A,ITGAL,NCKAP1L,PTPRC,ELMO1,LYN,BTK,ARHGAP25,TYROBP,UNC13D,IL2RB,ITGAM,IL2RG,CD300A,VAV1,SLAMF1,IRF8,P2RX7,ITGB2,MYO1G,FGR,CLEC7A,BIN2,FCGR2B,TLR2,NCF4,CAMK1D,FCER1G,HCK,MFGE8,AXL,ANXA1
GO:BP	tumor necrosis factor superfamily cytokine production	GO:0071706	9.95e-12	11.0022	160	534	28	CCL19,CCR2,SPN,SASH3,PTPRC,CD86,BTK,TYROBP,TNFAIP3,CD2,IRAK3,PTPN22,LILRB4,SLAMF1,CD84,CLEC7A,IL33,ARHGEF2,ADAM8,CYBB,CCL3,IL10,TLR2,PTPN6,NFATC4,AXL,CX3CR1,LGALS9
GO:BP	neutrophil chemotaxis	GO:0030593	1.04e-10	9.98286	100	629	23	CCL21,CCL19,IL1B,RAC2,NCKAP1L,PIK3CG,JAML,CXCL6,PDE4B,VAV1,CCL4,ITGB2,RIPOR2,CCL5,CCR7,CCL3L1,CXCL8,CCL3,CAMK1D,FCER1G,C3AR1,PREX1,TGFB2
GO:BP	dendritic cell chemotaxis	GO:0002407	1.04e-10	9.98286	24	581	12	CCL21,CXCR4,CCL19,CCR2,GPR183,PIK3CG,SLAMF1,CCL5,CCR7,LGALS9,CCR6,TRPM2
GO:BP	MAPK cascade	GO:0000165	1.5e-09	8.82355	711	501	56	CCL21,CCL19,RASSF2,IL1B,MAP4K1,SLA,LAPTM5,GPR183,PIK3R5,PTPRC,PIK3CG,LYN,CSF1R,TNF,TLR6,CD4,GRAP2,IRAK3,PTPN22,CD300A,DUSP2,LILRB4,SLAMF1,LAX1,CCL4,LPAR1,TGFB3,P2RX7,TBC1D10C,PTGER4,CCL5,INHBA,RGS2,SEMA3A,CCR7,CD44,CCL3L1,SH2B3,C1QTNF1,DUSP4,ROBO1,ADAM8,EMILIN1,ADRA2A,CCL3,CD27,FCRL3,KCNJ8,FCGR2B,SPI1,ARHGEF6,TIAM1,PTPN6,PTPN7,STK4,GLIPR2
GO:BP	antigen processing and presentation	GO:0019882	1.59e-09	8.79823	110	664	23	CCL21,CCL19,WDFY4,CTSS,CD1C,MPEG1,HLA-DQB1,MARCHF1,CD209,HLA-DQA1,CD1E,CD8A,CCR7,HLA-DPA1,RFTN1,CD68,WAS,FCGR2B,FCER1G,HLA-DRA,HLA-DOB,HLA-DPB1,HLA-DMB
GO:BP	interleukin-1 production	GO:0032612	1.84e-09	8.73549	102	574	21	CCL19,NLRP3,IL16,TYROBP,TNF,TNFAIP3,IFI16,NLRP1,TLR6,LILRB4,P2RX7,CCR7,CLEC7A,CASP1,TLR8,CCL3,IL10,CX3CR1,LGALS9,ANXA1,GBP5
GO:BP	Fc receptor signaling pathway	GO:0038093	7.52e-08	7.12383	56	485	13	FCER1A,LYN,BTK,FCMR,VAV1,MYO1G,FGR,CD247,LCK,FCGR2B,FCER1G,PRKCQ,HCK
GO:BP	platelet activation	GO:0030168	1e-07	6.99919	131	527	20	PIK3CG,DGKA,PLEK,EMILIN2,LYN,VAV1,COMP,FERMT3,SH2B3,C1QTNF1,EMILIN1,ADRA2A,LCK,FCER1G,PRKCQ,SELP,PTPN6,UBASH3B,AXL,FGG
GO:BP	macrophage activation	GO:0042116	1.25e-07	6.90215	101	551	18	PTPRC,TYROBP,TNF,TLR6,ITGAM,C1QA,CD84,ITGB2,IL33,CST7,CCL3,KCNJ8,FCGR2B,IL4R,IL10,TLR2,CX3CR1,VSIG4
GO:BP	respiratory burst	GO:0045730	1.4035e-06	5.85278	35	485	10	JCHAIN,RAC2,PIK3CG,CD55,CD52,CLEC7A,CYBB,NCF4,CAMK1D,HCK
GO:BP	canonical NF-kappaB signal transduction	GO:0007249	1.743e-06	5.7587	301	565	30	CCL21,PRKCB,CCL19,RASSF2,CARD11,IL1B,BIRC3,BTK,TNF,TNFAIP3,RHOH,TLR6,CD4,LILRB4,REL,LPAR1,LTB,TRIM22,CCR7,CLEC7A,CASP1,TLR8,ADAM8,TRAF1,TLR2,LGALS1,TMSB4X,CX3CR1,LGALS9,ECM1
GO:BP	calcium ion transmembrane import into cytosol	GO:0097553	2.3442e-06	5.63	187	663	25	CCL21,CCL19,GRIN2A,CEMIP,CORO1A,PTPRC,PLCB2,LYN,MS4A1,RASA3,P2RX7,CCR7,XCR1,LCK,CCL3,PLCB4,P2RX5,PTPN6,UBASH3B,TRPM2,ITPR3,FLNA,CD19,PLCB1,TRPA1
GO:BP	angiogenesis	GO:0001525	4.6209e-06	5.33528	518	578	42	CXCR4,PRKCB,CCR2,ITGAX,IL1B,PIK3CG,ALOX5,ADAM12,HDAC9,RUNX1,EMILIN2,EREG,TNF,TNFAIP3,TGFBI,ITGB2,CYP1B1,STAB1,ROBO1,ADAM8,HK2,CYBB,EMILIN1,ANXA2,CXCL8,IL10,FAP,SERPINF1,MFGE8,NFATC4,SULF1,STK4,PXDN,NGFR,CX3CR1,DCN,ANXA1,C3AR1,COL15A1,LOXL2,ECM1,PLXND1
GO:BP	MHC class II protein complex assembly	GO:0002399	5.0807e-05	4.29407	13	664	6	HLA-DQA1,HLA-DPA1,HLA-DRA,HLA-DOB,HLA-DPB1,HLA-DMB
GO:BP	interleukin-10 production	GO:0032613	5.9795e-05	4.22333	57	603	11	JAK3,IRF4,SASH3,BTK,TYROBP,LILRB4,CLEC7A,FCGR2B,TLR2,LGALS9,CD28
GO:BP	toll-like receptor signaling pathway	GO:0002224	0.00012941	3.88803	70	435	10	IRF4,CTSS,BIRC3,BTK,TLR6,IRAK3,CD300A,TLR8,TLR10,TLR2
GO:CC	plasma membrane	GO:0005886	1.07e-23	22.9705	4783	589	317	CLEC10A,ACKR1,CXCR4,PRKCB,DOCK2,CCR2,ITGAX,GRIN2A,FCRL5,LSP1,SLAMF7,FCER1A,RASSF2,INPP5D,CARD11,CD53,JAK3,IL10RA,CEMIP,ARHGAP15,RAC2,SLA,CD1C,CORO1A,ADGRE2,ITGAL,LAPTM5,GPR183,IL16,LCP2,SPN,RGS1,ADGRE5,LCP1,NCKAP1L,CSF2RA,PIK3R5,HCLS1,PTPRC,HLA-DQB1,FYB1,CSF2RB,EVI2B,PIK3CG,JAML,TMC8,ADAM12,DGKA,CD37,FGD2,IL2RA,BASP1,ITGA4,CD86,GAPT,ELMO1,CD48,LIMD2,STK17B,SAMHD1,CD6,KCNA3,TESC,DCLK1,GPR65,MYO1F,…
GO:CC	extracellular matrix	GO:0031012	8.08e-11	10.0927	515	796	66	TPSAB1,CTSS,SPN,CPA3,TPSB2,MMP9,EMILIN2,CD180,TGFBI,ADAM19,ADAMTS12,C1QA,COL14A1,TFPI2,TGFB3,TIMP1,LOXL1,LUM,COMP,S100A6,FLRT2,PCOLCE,LAMC2,LAMA2,C1QC,TNC,EMILIN1,ANXA2,SLPI,OLFML2B,ANGPTL2,MATN2,SNED1,SERPINF1,MFGE8,SULF1,LGALS1,COL5A2,PXDN,FGG,DCN,LGALS9,ANXA1,COL15A1,LOXL2,FBN1,ECM1,ANGPTL1,FCN1,CRISPLD2,ADAMTSL2,VCAN,TGFB2,COL4A4,ACAN,ADAMTSL3,FBLN2,ADAMTS10,RTN4RL2,ELFN1,MFAP5,ENAM,ADAMTS15,…
GO:CC	extracellular vesicle	GO:1903561	1.3974e-05	4.85467	1989	696	130	IGLL5,JCHAIN,CXCR4,PRKCB,DOCK2,LSP1,CARD11,CD53,RAC2,CORO1A,ITGAL,SPN,ADGRE5,LYZ,LCP1,NCKAP1L,PTPRC,DOCK10,TMC8,CD37,BASP1,ITGA4,CD86,CD48,MMP9,LYN,PI15,TNFAIP3,LAT2,MS4A1,NIBAN1,MNDA,TGFBI,ITGAM,CD300A,LILRB4,SLAMF1,FMNL1,CD22,CAMK4,CFH,CD55,SLAMF6,VIM,PTGS1,TIMP1,ITGB2,MYO1G,LUM,COMP,FGR,STK10,GFRA1,CDH11,CD44,S100A6,FLRT2,RFTN1,PCOLCE,UBASH3A,FERMT3,RASAL3,WAS,HAS2,CD38,ARHGDIB,FSTL1,EMILIN1,L…
GO:CC	extracellular exosome	GO:0070062	1.9939e-05	4.7003	1968	696	128	IGLL5,JCHAIN,CXCR4,PRKCB,DOCK2,LSP1,CARD11,CD53,RAC2,CORO1A,ITGAL,SPN,ADGRE5,LYZ,LCP1,NCKAP1L,PTPRC,DOCK10,TMC8,CD37,BASP1,ITGA4,CD86,CD48,MMP9,LYN,PI15,TNFAIP3,LAT2,MS4A1,NIBAN1,MNDA,TGFBI,ITGAM,CD300A,LILRB4,SLAMF1,FMNL1,CD22,CAMK4,CFH,CD55,SLAMF6,VIM,PTGS1,TIMP1,ITGB2,MYO1G,LUM,COMP,FGR,STK10,GFRA1,CDH11,CD44,S100A6,FLRT2,RFTN1,PCOLCE,UBASH3A,FERMT3,RASAL3,WAS,CD38,ARHGDIB,FSTL1,EMILIN1,LCK,AN…
GO:CC	MHC class II protein complex	GO:0042613	3.3601e-05	4.47364	15	664	7	HLA-DQB1,HLA-DQA1,HLA-DPA1,HLA-DRA,HLA-DOB,HLA-DPB1,HLA-DMB
GO:CC	tertiary granule	GO:0070820	8.0366e-05	4.09493	150	604	19	ITGAX,CD53,CTSS,LYZ,NCKAP1L,MMP9,ITGAM,CD300A,LAIR1,CD55,ITGB2,TBC1D10C,ADAM8,CYBB,FCER1G,PTPN6,TRPM2,HP,PTAFR
GO:CC	integrin complex	GO:0008305	0.00012999	3.88607	30	405	7	ITGAX,ITGAL,ITGA4,LYN,ITGAM,ITGB2,EMILIN1
GO:CC	phagocytic vesicle	GO:0045335	0.0002756	3.55973	138	441	14	RAC2,CTSS,CORO1A,MPEG1,TLR6,SLAMF1,FMNL1,SLC9A9,VIM,WAS,ADAM8,CYBB,TLR2,NCF4
GO:CC	Fc receptor complex	GO:0032997	0.00188329	2.72508	5	453	3	MS4A2,CD247,FCER1G
GO:CC	TCR signalosome	GO:0036398	0.00297231	2.52691	2	298	2	LCP2,TESPA1
GO:CC	NLRP1 inflammasome complex	GO:0072558	0.0155191	1.80913	4	358	2	NLRP1,CASP1
GO:CC	NADPH oxidase complex	GO:0043020	0.0371931	1.42954	14	441	3	RAC2,CYBB,NCF4
KEGG	Th17 cell differentiation	KEGG:04659	1.21e-12	11.9183	99	664	26	JAK3,IL1B,IRF4,HLA-DQB1,IL2RA,NFATC2,RUNX1,CD3E,ZAP70,CD4,IL2RB,IL2RG,CD247,HLA-DPA1,CD3G,LCK,IL4R,AHR,IL21R,PRKCQ,CD3D,HLA-DRA,HLA-DOB,IL1R1,HLA-DPB1,HLA-DMB
KEGG	Th1 and Th2 cell differentiation	KEGG:04658	4.62e-12	11.3356	86	720	24	RUNX3,JAK3,HLA-DQB1,IL2RA,NFATC2,CD3E,ZAP70,CD4,IL2RB,IL2RG,IL12RB2,STAT4,CD247,HLA-DPA1,CD3G,LCK,IL4R,PRKCQ,CD3D,HLA-DRA,HLA-DOB,HLA-DPB1,HLA-DMB,DLL4
KEGG	NF-kappa B signaling pathway	KEGG:04064	2.41e-09	8.61836	102	455	18	CCL21,PRKCB,CCL19,CARD11,IL1B,BIRC3,LYN,ZAP70,BTK,TNF,TNFAIP3,CCL4,LTB,TNFRSF13C,TRAF1,LCK,CXCL8,PRKCQ
KEGG	Neutrophil extracellular trap formation	KEGG:04613	6.24e-09	8.20514	170	649	28	PRKCB,RAC2,ITGAL,PLCB2,HDAC9,SELPLG,ITGAM,ITGB2,FCGR2A,CLEC7A,CASP1,TLR8,CYBB,PLCB4,TLR2,NCF4,H2BC17,SELP,H2BC12,H3C3,FPR3,H2AC11,FGG,H3C1,H3C2,H2BC7,H2AC14,PLCB1
KEGG	Phagosome	KEGG:04145	3.93e-07	6.40532	144	664	22	CTSS,CORO1A,HLA-DQB1,CD209,TLR6,ITGAM,ITGB2,FCGR2A,COMP,HLA-DPA1,CLEC7A,CYBB,FCGR2B,TLR2,NCF4,MRC1,TUBB6,HLA-DRA,HLA-DOB,MRC2,HLA-DPB1,HLA-DMB
KEGG	NOD-like receptor signaling pathway	KEGG:04621	6.998e-06	5.15503	158	587	21	IL1B,NLRP3,BIRC3,PLCB2,TNF,TNFAIP3,IFI16,NLRP1,GPSM3,ANTXR2,P2RX7,CCL5,CASP1,PSTPIP1,CYBB,CXCL8,PLCB4,STING1,GBP5,TRPM2,ITPR3
KEGG	Toll-like receptor signaling pathway	KEGG:04620	0.00036948	3.43241	92	435	11	IL1B,CD86,TNF,TLR6,CCL4,CCL5,CCL3L1,TLR8,CXCL8,CCL3,TLR2
KEGG	TNF signaling pathway	KEGG:04668	0.00067899	3.16814	110	173	7	IL1B,BIRC3,MMP9,CXCL6,TNFRSF1B,TNF,TNFAIP3
KEGG	Necroptosis	KEGG:04217	0.00557799	2.25352	132	546	13	JAK3,IL1B,NLRP3,BIRC3,TNF,TNFAIP3,STAT4,CASP1,IL33,CYBB,H2AC11,PYGM,FAS
REAC	Cytokine Signaling in Immune system	REAC:R-HSA-1280215	1.8e-16	15.744	667	620	79	CCL19,CCR2,ITGAX,INPP5D,JAK3,IL10RA,IL1B,IRF4,ISG20,SLA,IL16,LCP1,CSF2RA,BIRC3,CSF2RB,PIK3CG,ALOX5,IL2RA,CD86,SAMHD1,MMP9,LYN,IL7R,HLA-DQA1,TNFRSF1B,CSF1R,TNF,CD4,IL2RB,ITGAM,GRAP2,IL2RG,IRAK3,VAV1,CCL4,TNFSF8,VIM,LTB,IRF8,IL12RB2,TIMP1,TNFRSF13C,ITGB2,STAT4,CCL5,TRIM22,CD44,CCL3L1,HLA-DPA1,CASP1,SH2B3,IL33,DUSP4,LCK,GAB3,ANXA2,CXCL8,CCL3,CD27,IL4R,IL10,IL21R,H3C3,HCK,PTPN6,PTPN7,MX2,HLA-DRA,LGAL…
REAC	Innate Immune System	REAC:R-HSA-168249	1.89e-15	14.7236	934	455	82	CLEC10A,DOCK2,CCR2,ITGAX,FCER1A,CARD11,CD53,IL1B,RAC2,CTSS,ITGAL,LCP2,ADGRE5,LYZ,NCKAP1L,PTPRC,BIRC3,ALOX5,ELMO1,NFATC2,MMP9,RASGRP2,MS4A2,CD209,CD180,LYN,BTK,TYROBP,TNFRSF1B,ARHGAP9,UNC13D,TNFAIP3,SELL,IFI16,LAT2,NLRP1,ITK,TLR6,MNDA,CD4,ITGAM,GRAP2,IRAK3,PLAUR,CD300A,VAV1,C1QA,LAIR1,CFH,CD55,ARHGAP45,P2RX7,RNASE6,ITGB2,FCGR2A,TBC1D10C,FGR,STK10,CD44,PLAC8,CD68,CD3G,CLEC7A,CASP1,PSTPIP1,C1QC,WAS,…
REAC	Adaptive Immune System	REAC:R-HSA-1280218	5.14e-12	11.2889	729	527	68	PRKCB,SLAMF7,INPP5D,CARD11,CTSS,CD1C,ITGAL,LCP2,PTPRC,FYB1,JAML,ITGA4,CD86,NFATC2,RASGRP2,CD209,LYN,CD3E,ZAP70,CD79A,BTK,CD96,TYROBP,HLA-DQA1,SELL,PAG1,CLEC2D,ITK,TLR6,CD4,GRAP2,PTPN22,CD8A,CD300A,DAPP1,VAV1,LILRB4,CD22,LAIR1,REL,CD226,SIGLEC10,SLAMF6,ITGB2,HLA-DPA1,CD3G,HCST,CLEC2B,BTLA,WAS,CTLA4,CYBB,LCK,FCGR2B,TLR2,SIGLEC6,NCF4,MRC1,PRKCQ,RNF144B,BLK,CD3D,PTPN6,TUBB6,HLA-DRA,TRAT1,SH2D1A,FGG
REAC	Signaling by GPCR	REAC:R-HSA-372790	7.41e-11	10.13	598	609	65	ACKR1,CCL21,CXCR4,PRKCB,CCL19,CCR2,ADGRE2,GPR183,RGS1,ADGRE5,PIK3R5,PIK3CG,PLCB2,DGKA,FGD2,WNT10A,CXCL6,GPR65,RASGRP2,BTK,ADCY7,P2RY10,GPSM3,VAV1,CCL4,PLEKHG2,LPAR1,CAMK4,CD55,PTGER4,CCL5,HRH1,RGS18,RGS2,CCR7,CCL3L1,RGS10,P2RY13,ARHGEF2,CCR4,XCR1,ADRA2A,CXCL8,CCL3,GNA15,PLCB4,PRKCQ,GPR132,ARHGEF6,TIAM1,FPR3,KALRN,GNG2,CX3CR1,ANXA1,C3AR1,CNR2,CCR6,GRK3,ADCY3,ITPR3,PTAFR,ARHGEF38,GNA14,PREX1
REAC	Interleukin-10 signaling	REAC:R-HSA-6783783	1.78e-10	9.75069	44	620	16	CCL19,CCR2,IL10RA,IL1B,CD86,TNFRSF1B,TNF,CCL4,TIMP1,CCL5,CCL3L1,CXCL8,CCL3,IL10,PTAFR,IL1R1
REAC	Neutrophil degranulation	REAC:R-HSA-6798695	1.14e-09	8.94353	449	604	49	DOCK2,ITGAX,CD53,CTSS,ITGAL,ADGRE5,LYZ,NCKAP1L,PTPRC,ALOX5,MMP9,TYROBP,TNFRSF1B,ARHGAP9,UNC13D,SELL,MNDA,ITGAM,PLAUR,CD300A,LAIR1,CD55,ARHGAP45,ITGB2,FCGR2A,TBC1D10C,FGR,STK10,CD44,PLAC8,CD68,BIN2,ADAM8,CYBB,ANXA2,SLPI,TLR2,FCER1G,PTPN6,NFAM1,STING1,GLIPR1,C3AR1,ABCA13,FCN1,TRPM2,HP,CRISPLD2,PTAFR
REAC	Translocation of ZAP-70 to Immunological synapse	REAC:R-HSA-202430	1.83e-09	8.73756	15	652	11	CD3E,ZAP70,HLA-DQA1,CD4,PTPN22,HLA-DPA1,CD3G,LCK,CD3D,HLA-DRA,HLA-DPB1
REAC	Costimulation by the CD28 family	REAC:R-HSA-388841	1.93e-08	7.71408	62	652	17	CD86,LYN,CD3E,HLA-DQA1,CD4,GRAP2,VAV1,HLA-DPA1,CD3G,BTLA,CTLA4,LCK,CD3D,PTPN6,HLA-DRA,CD28,HLA-DPB1
REAC	Interleukin-4 and Interleukin-13 signaling	REAC:R-HSA-6785807	6.93e-07	6.15911	104	434	16	ITGAX,JAK3,IL1B,IRF4,ALOX5,MMP9,TNFRSF1B,TNF,ITGAM,IL2RG,VIM,TIMP1,ITGB2,CXCL8,IL4R,IL10
REAC	Fc epsilon receptor (FCERI) signaling	REAC:R-HSA-2454202	0.0001407	3.8517	125	222	12	FCER1A,CARD11,LCP2,NFATC2,RASGRP2,MS4A2,LYN,BTK,LAT2,ITK,GRAP2,VAV1
REAC	Inflammasomes	REAC:R-HSA-622312	0.00844256	2.07353	20	361	4	NLRP1,P2RX7,CASP1,PSTPIP1

## Sheet: Supplementary Table 6
LOOP_OF_HENLE	THICK_ASCENDING_LIMB_OF_LOOP_OF_HENLE	PROXIMAL_TUBULE	MYOFIBROBLAST	DISTINCT_PROXIMAL_TUBULE_2	FIBROBLAST	DISTINCT_PROXIMAL_TUBULE_1	TRANSITIONAL_EPITHELIUM_OF_URETER	EPITHELIAL_PROGENITOR_CELL	ASCENDING_VASA_RECTA_ENDOTHELIUM	PERITUBULAR_CAPILLARY_ENDOTHELIUM_1	PERITUBULAR_CAPILLARY_ENDOTHELIUM_2	GLOMERULAR_ENDOTHELIUM	DESCENDING_VASA_RECTA_ENDOTHELIUM	INTERCALATED_CELL_(INDISTINCT)	PODOCYTE	PELVIC_EPITHELIUM	CONNECTING_TUBULE	TYPE_A_INTERCALATED_CELL	INTERCALATED_CELL	PRINCIPAL_CELL	TYPE_B_INTERCALATED_CELL
Stewart_et_al.	Stewart_et_al.	Stewart_et_al.	Stewart_et_al.	Stewart_et_al.	Stewart_et_al.	Stewart_et_al.	Stewart_et_al.	Stewart_et_al.	Stewart_et_al.	Stewart_et_al.	Stewart_et_al.	Stewart_et_al.	Stewart_et_al.	Stewart_et_al.	Stewart_et_al.	Stewart_et_al.	Stewart_et_al.	Stewart_et_al.	Stewart_et_al.	Stewart_et_al.	Stewart_et_al.
DUSP9	DUSP9	ALDOB	RGS5	ALDOB	LUM	ITGB8	UPK1A	TACSTD2	PLVAP	PLVAP	PI16	SOST	VIM	ATP6V1G3	TCF21	SNCG	CALB1	SLC4A1	ATP6V1G3	AQP2	SLC26A4
KNG1	KNG1	PDZK1IP1	FRZB	GSTA1	SERPINF1	VCAM1	DHRS2	CLDN3	DNASE1L3	DNASE1L3	ADAMTS6	MEG3	RAMP2	C12orf75	PODXL	S100P	SLC8A1	SLC26A7	ATP6V0D2	PTGER1	SLC4A9
UMOD	DEFB1	GSTA1	TAGLN	PDZK1IP1	COL1A2	C1orf186	S100P	SOD3	GPM6A	CA4	SSUH2	EHD3	TIMP3	ATP6V0D2	AIF1	LCN2	HSD11B2	RHCG	IL18	AQP3	TSPAN8
SLC12A1	UMOD	NAT8	ACTA2	NAT8	DCN	PRUNE2	PSCA	LIX1	ACKR1	RAMP3	SERPINE2	CRHBP	AQP1	RACGAP1	PCOLCE2	PSCA	TEX41	ATP6V1G3	ATP6V1C2	FXYD4	HMX2
PPP1R1A	PCP4	UGT2B7	NDUFA4L2	MIOX	PRELP	CDH2	SNCG	CLDN10	RAMP3	RGCC	AQP1	PLAT	SLC9A3R2	FAM24B	PTPRO	SLPI	KRT19	DMRT2	C12orf75	SCNN1G	HEPACAM2
DEFB1	PPP1R1A	MIOX	PLN	FABP1	OLFML3	PDZK1IP1	TEPP	SLPI	RNASE1	TMEM88	LTBP4	EMCN	PALMD	FXYD2	DCN	CYP4B1	SCPEP1	TMEM213	FAM24B	PFKFB3	KRT7
NUDT4	NUDT4	FABP1	RERGL	LGALS2	FBLN1	PROM1	UPK1B	CPVL	COL3A1	FLT1	ABI3BP	TGFBR2	IFI27	SLC25A39	WT1	FXYD3	EMX1	ATP6V1C2	TMEM213	PTGS1	INSRR
CLDN16	LDHB	GATM	PLAC9	GATM	C1S	PAPLN	ARL14	CLU	IFI27	HSPG2	SLC6A6	FCN3	CLDN5	IL18	PTGDS	SAA2	LHX1	ATP6V0A4	LGALS3	CLU	KRTAP5-8
TUBB2B	PEBP1	GPX3	TPM2	APOE	MFAP4	UGT2B7	SPINK1	CLDN4	ENG	SDPR	IGF2	MGP	A2M	CA2	FGF1	S100A9	EPCAM	ATP6V0D2	RCAN2	MNS1	CA12
PCP4	TUBB2B	HPD	BGN	DPEP1	COL1A1	C14orf105	HPGD	PAX8	CCL14	RNASE1	CCDC3	LDB2	PECAM1	SLC25A5	TPPP3	KRT19	WFDC2	HEPACAM2	ATP6V1B1	KRT19	ATP6V0A4
GSTM3	CKB	LGALS2	MYH11	BHMT	APOD	ADGRG6	PHLDA2	SPINT2	PLAT	HLA-DRA	EMP3	SYNE1	CAV1	CKB	HTRA1	MDK	HMGCS2	C12orf75	RACGAP1	CDH16	GPRC6A
HSPA2	SLC12A1	BBOX1	PDGFRB	SPP1	OGN	CRYAB	KSR2	CRYAB	SELP	A2M	CXCL12	ARRDC2	SOX17	ATP6V1B1	MXRA8	AGR2	SCNN1B	CLNK	ARHGAP18	CTSH	LINC01187
UCHL1	CLDN16	DPEP1	LGI4	UGT2B7	C1R	LINC01320	LEAP2	EPCAM	IGFBP4	ENG	OLFM3	TMEM204	ENPP2	PFN2	CLIC5	KRT17	WNK1	KIT	EPS8	ARG2	ATP6V1G3
GPC5	CD24	TMEM27	MFGE8	BBOX1	CTSK	SLC22A2	TMEM97	SERPINA1	PMP22	SPARCL1	SOX17	ITGA8	SRGN	ATP6V1C2	NPHS2	GPX2	CDH16	APOE	FOXI1	MMP7	WFDC2
TYRP1	GSTM3	GLYAT	NOTCH3	HPD	ADH1B	DCDC2	DUSP5	S100A14	HLA-DRB5	CEACAM1	PALMD	EPAS1	FN1	PTGER3	F3	KRT13	SCNN1G	CA12	SLC26A7	WFDC2	TMEM213
RALYL	UCHL1	DPYS	C11orf96	GSTA2	COL3A1	SERPINA1	MGST1	PROM1	FN1	HLA-DQA1	PTRF	NTN4	PTRF	CHCHD10	MRGPRF	PDLIM1	KCNJ1	LINC01187	CDA	L1CAM	TLDC2
KCNJ1	FABP3	RBP5	C2orf40	DPYS	C7	CLDN1	SCUBE2	SPP1	FAM167B	IFI27	PPP1R14A	F8	ADAM15	LGALS3	MYL9	TACSTD2	COL18A1	SMIM6	LINC01187	SAMSN1	DGKI
TMEM207	TYRP1	KHK	MYL9	PRAP1	COL6A2	TNC	SPTSSB	LINC01320	TM4SF18	IGFBP4	CLDN5	PRX	TM4SF1	ARHGAP18	VIM	C15orf48	TFAP2A	IL18	SMIM6	STC1	SMIM24
FABP3	GPC5	PRAP1	SLIT3	TMEM27	COL14A1	RERG	VSIG2	TMEM176B	HLA-DPA1	EPAS1	KCNN3	SLC14A1	RNASE1	TMEM213	MAFB	IGFBP3	TMEM178A	CLCNKB	HEPACAM2	GATA3	ATP6V1B1
GNAI1	CHCHD10	BHMT	COX4I2	GPX3	ISLR	MT1F	RND1	EGOT	TMEM88	HLA-DPB1	ADAM15	FLT1	ADAMTS6	MPC1	SPOCK2	KRT7	AQP2	DSG2	DMRT2	FGL2	NTRK1
C8orf4	MPC1	SPP1	MCAM	ACSM2B	COL16A1	EGOT	UPK3B	KRT7	SDPR	NOTCH4	MMP2	PTPRB	IGF2	ATP6V1D	TYRO3	SPINK1	CA12	FAM24B	CLNK	CLDN7	PLCG2
USP2	IDH2	CXCL14	CPE	KHK	BGN	SPON2	INSIG1	TNFRSF12A	RAMP2	GIMAP7	ICAM2	BTNL9	ICAM2	ADTRP	SPARC	MUC4	CLU	APOC1	IGFBP5	NTN4	IL18
CSRP2	HSPA2	PDZK1	CSPG4	C11orf54	AEBP1	TNFRSF12A	SNX31	WNT10A	CEACAM1	EMCN	FAM107A	CMTM8	KLF2	IDH2	PLA2R1	PHLDA2	HES1	SLIT2	ATP6V0A4	SCNN1B	SLC35F3
TMEM52B	SLC25A5	SERPINA1	CAV1	SLC22A8	PCOLCE	CDH6	BST1	AKR1C1	TM4SF1	HLA-DPA1	ELN	IL1RL1	RBP7	ALDH1A1	MME	CLIC3	BTG2	TMEM61	C1orf64	FOLR1	SDC2
S100A2	FXYD2	ACSM2B	LMOD1	CXCL14	GLT8D2	CYP1B1	IFI6	PKHD1	FABP5	FAM167B	LTC4S	NOSTRIN	KCNN3	EPS8	BST2	DUOXA2	PIK3C2G	CLCNKA	ATP6V1A	ST6GAL1	NCCRP1
SLC25A4	RALYL	GSTA2	SOD3	PCK1	MMP2	RASSF4	ISG15	PLEKHH2	VCAM1	LIFR	ATP13A3	HECW2	CD34	ATP6V1F	NTNG1	SAA1	CPVL	ABCA5	SLC25A39	HSD11B2	BCO2
C16orf89	HIBADH	APOE	FXYD1	HRSP12	TGFBI	PIGR	VGLL1	MMP7	TFPI	HLA-DQB1	CD109	ROBO4	SEMA3G	GMPR	NPHS1	CST6	CADPS2	GRB14	SCIN	TACSTD2	ATP6V0D2
MTURN	CYCS	DDC	PTN	GLYAT	DKK3	CTTNBP2	CCL15	IRX2	CCL23	CCL14	CD34	LINC00551	SERPINE2	GRB14	SBSPON	BCAS1	WSB1	CLDN8	RARRES3	IGFBP2	RARRES2
CBR1	TMEM52B	CRYAB	NTRK3	PDZK1	OSR2	MMP7	GATA3	PERP	HYAL2	CD93	ADGRL4	TSPAN7	CRIP2	STAP1	DDN	KRT23	MYO1B	SMIM24	PLCG2	TPM4	ANGPTL1
HIBADH	SLC25A4	HRSP12	LBH	CMBL	IGFBP6	FAM150B	FBLN1	PAX2	F2R	SLC2A3	VIM	MEIS2	GPIHBP1	HIGD1A	SOST	HPGD	RALBP1	ADTRP	ADTRP	TSPAN1	GOLM1
ARHGAP24	MRPS6	PEPD	CNN1	DDC	SFRP2	TMEM98	FXYD3	IGFBP2	EDIL3	TM4SF18	NES	FKBP5	UTRN	PDE1A	CRB2	TRIM29	SLC52A3	HSD11B2	SLC4A1	ID1	LINC01544
ARRDC3	PRDX2	SLC22A8	FHL5	AGXT2	COL8A1	SPOCK2	IL17RA	ELF3	ADGRL4	PTPRB	KCTD12	KDR	EGFL7	UQCRFS1	NDNF	DUOX2	TMEM52B	OXCT1	ADGRF5	HMGCS2	CLCNKB
SERPINA5	KCNJ1	AK4	HIGD1B	SLC22A6	CFD	UGT2A3	SMIM22	TMPRSS4	TFF3	PECAM1	PRKCDBP	GMFG	FAM107A	ATP6V1A	PTGER4	TMC5	FAM171A1	C1orf64	PTGER3	ABCB1	CLNK
IVNS1ABP	PRDX3	ASS1	EDNRA	GLYATL1	SRPX	GPC4	OVOL1	WFDC2	THBD	SLCO2A1	JAG2	SGK1	IL32	FGF7	SPOCK1	ALOX5	SCUBE3	RHBG	STAP1	AVPR2	CERS4
ASRGL1	ARHGAP24	PCK1	PGF	AK4	SPON2	PAWR	IDH1	CLDN19	VWF	FN1	CAV1	ESM1	LEPR	RARRES3	NECAB1	SFN	FOS	SDC2	MSI2	LHX1	FOXI1
DNAJC19	ATP5G1	MT1G	PARM1	AGMAT	RCN3	PALLD	REEP6	CLDN7	HLA-DPB1	PMP22	TSPAN2	RBMS1	ADGRL4	ANXA4	C14orf37	TMPRSS4	RHCG	PART1	GRB14	AKR1B1	RNF152
BEX2	S100A2	CMBL	MTHFD2	FBP1	COLEC12	CLDN3	ANXA9	GPNMB	PRCP	PCAT19	TIMP2	GIMAP8	NPDC1	DMRT2	PLTP	ZG16B	PRR35	ADGRF1	PACRG	ELF5	CLCNKA
FECH	ENO1	GLYATL1	GJA4	CRYAB	FSTL1	BICC1	HIST1H2BC	TMEM176A	RGCC	PRSS23	THBD	FGL2	CLEC14A	LITAF	FXYD1	ARHGDIB	SERPINA5	STAP1	OXCT1	PPFIBP1	MMD
EFHD1	USP2	AGMAT	CSRP2	PEPD	OMD	CYP3A5	B4GALT4	ITM2C	PCAT19	AKAP12	CRIP1	FAM65B	JAM2	LINC00671	WIPF3	CRABP2	CWH43	AQP6	APOC1	HS6ST1	IQGAP2
TSPAN8	CBR1	DAB2	ISYNA1	SLC13A3	TAGLN	RBBP8	IL1RN	CHL1	MARCKS	ESM1	DOCK9	SLCO2A1	TIE1	FOXI1	TRIM54	TNFAIP2	GDF15	SYT10	GMPR	SCCPDH	ATP6V1C2
SMS	SMS	C11orf54	CRIP1	SUCLG1	CTGF	ACSM2A	ST3GAL5	DEGS2	HSPG2	APOLD1	CD93	GIMAP7	NOTCH4	SPINK1	PHACTR3	SMIM22	TACSTD2	EXOSC7	PART1	CLDN8	PTGFR
WBP5	EFHD1	APOM	GUCY1A3	CUBN	CFH	ANK3	ENTPD3	PFKFB3	SLC2A3	GMFG	IL32	RPGR	ADCY4	RCAN2	IGFBP2	HLA-DPA1	COBLL1	ESRRG	DHRS7	S100A1	MAG
UQCRHL	C16orf89	S100A1	NRGN	ANPEP	PAMR1	ABCC3	BCAS1	KIF12	CLEC14A	ETS1	PHLDA3	AQP1	SPARCL1	C1orf64	APOD	ANXA1	EGR1	SEMA3C	RHCG	NUPR1	SLC43A2
AP1S1	BEX2	AKR1C3	NEXN	SHMT1	APCDD1	ABCB1	HMGCS1	CXCL14	NOSTRIN	SH3BP5	CHRM3	CEBPB	PODXL	ACAT1	ENPEP	FBLN1	PPARGC1A	TBC1D14	ARL4D	EYA4	GPSM2
NDRG2	DNAJC19	MSRA	KLHL23	SERPINA1	CPXM1	HSPB8	HMGCS2	SLC5A3	MMRN2	TMEM204	MAP1B	ITPRIP	CD93	SLC26A7	ST6GALNAC3	C19orf33	ATP1B3	TMEM101	SDC2	DEGS2	COL6A1
MT1E	CSRP2	SHMT1	WFDC1	AKR7A3	MFGE8	PKHD1	MX1	POU3F3	VIM	MEF2C	DPYSL3	SH3BP5	C10orf10	SMIM6	NES		GATA3-AS1	PACRG	TBC1D14	PIK3C2G	CA8
MOCS2	ECI2	TMEM176A	MAP1B	ASS1	CRISPLD2	DIXDC1		EPS8L2	LRRC32	VWA1	ITGB4	COL4A2	SLC6A6	ARL4D	PDLIM2		CLDN8	BSND	UAP1	SPTBN2	WDR72
SMIM4	UQCRHL	AKR1A1	CRISPLD2	AKR1A1	CCDC80	NUPR1		CYS1	MEF2C	CALCRL	EDN1	NRP1	PRKCDBP	PLEKHB2	WT1-AS		CYS1	ERP27	FGF7	CDH1	CHST2

## Sheet: Supplementary Table 7
IFNg	TNF	PGE2	IL4	IL10	IL13
Xue et al.	Xue et al.	Xue et al.	Xue et al.	Xue et al.	Xue et al.
GBP5	CCL5	SPTLC3	ALOX15	HCFC1R1	ALOX15
LOC400759	CD82	LRP5	FOXQ1	SPOCD1	FOXQ1
CXCL9	NFS1	RBP1	PPP1R14A	P8	PPP1R14A
GBP1	SLC5A3	PIP	MAOA	ADAMTSL4	DHRS11
GBP4	RCN1	ERRFI1	SOCS1	CTSG	IL1R1
FAM26F	ZSWIM4	THBS1	HOMER2	CEACAM1	MAOA
CXCL10	CTTN	SERPINB2	RAB33A	GADD45G	CTNNAL1
WARS	MAP1LC3A	SATB1	GALNTL4	NUPR1	RASL10A
APOBEC3A	G0S2	PDK4	CDR2L	ANXA11	ESPNL
SERPING1	CRISPLD2	SERINC2	CTNNAL1	S100P	ACOT7
IRF1	PTPRF	SLC16A10	DHRS11	ZNF16	SLC39A10
RARRES3	ADARB1	VTN	ESPNL	NGFRAP1	RTKN
AIM2	C20orf127	IL18R1	FCER2	BOK	EGLN3
STAT1	ADAMDEC1	STAT4	CBR3	AGRP	IL1R2
IL27	C1QTNF1	CTSL1	PALLD	TCEAL3	DTNA
HAPLN3	MRPS6	PBLD	BATF3	LOC401321	GALNTL4
ANKRD22	PARP10	FAIM3	ACOT7	CTRL	HCFC1R1
GCH1	MT1H	PCSK5	NMNAT3	CDCA4	HOMER2
C9orf109	TNIP1	ANKRD9	RRP1B	RNF126	MGC4677
BPI	SELM	RDH10	MGC4677	FCGR3A	LOC643007
GBP2	STOM	TFPI	ANKRD20A1	LOC387934	NMNAT3
BATF2	PNKD	VMO1	DUOXA1	TP53I13	TPM2
VAMP5	RHBDF2	SLC25A20	RASL10A	LOC652541	CYLC2
CD274	DRAM1	IL18RAP	ITPRIPL1	SEZ6L2	XPNPEP2
MDK	SLC9A1	EPAS1	IL1R2	SPATA2L	RNU2-1
TAP1	SLC3A2	CSF2	DUOX1	RBP3	RAB40B
ETV7	MT1F	CABLES1	RAMP1	CAT	CRH
UBE2L6	LAT	RASD2	SYT17	RBP1	NMD3
EDN1	RASGRP1	RUNX3	SOX8	FCGR1B	SOCS1
APOL3	MTF1	TFRC	EPN2	VEGFB	ITPRIPL1
SLC6A12	MTE	STMN1	WNT5B	RILPL1	C1orf50
RHBDF2	CFB	PGS1	DTNA	KIAA0194	CDR2L
PARP14	MT1E	COL23A1	CCL26	NRP2	RAB33A
2004-09-01	FTHL3	WIPI1	DHRS2	LOC653199	SOX8
PSMB9	CDC42EP5	HIF1A	WNT5A	PCOLCE2	THEX1
ITGB7	TMEM132A	EMR3	SUCNR1	PIP	ZNF808
JAK2	ZNF281	PDE1B	DKFZp761P0423	PRKRIP1	ALDH5A1
SNX10	FTHL11	PPAP2A	GOLGA8B	ABCF1	LOC641848
MUC1	PTPN1	CXCL5	CCDC90A	GPRIN3	PPM1F
MGC33556	TNFAIP6	PPBP	KRT17	APOC1	PROC
ASCL2	APOL3	TMEM127	PELP1	TMEM127	BATF3
CFB	LAMB3	LOC730744	CLIC2	TNNT1	KRT17
CD38	NKG7	KITLG	PPM1F	LOC652839	MRPL55
PSME2	IKBKE	OCRL	XPNPEP2	KCNQ1	RAP1GAP
IFIT2	CYP27B1	C8orf46	FAM126A	CCDC92	LOC387934
BTN3A1	PCNX	ABHD6	RTKN	ZNF687	FCER2
LAP3	GPR84	TGFA	AUH	C1orf152	APPL1
CUL1	FTHL2	PIM2	NAGPA	FABP3	PPP1R16A
C20orf123	MPZL1	ZZEF1	ASCL2	EAF1	PALLD
ELF4	USP13	ARHGAP20	RAP1GAP	SFRS12	C1orf54
WDFY1	MYPOP	HSDL2	ARHGAP10	KRT77	C14orf173
COLQ	DTX2	SLC35B4	IL1R1	IL17RB	C1orf218
NFIX	MT1G	CD19	KIAA1671	C20orf186	ZNF16
APOL6	CD38	SRGN	LOC152195	C10orf71	ETV6
XKR8	GYPC	CTHRC1	TPM2	CCDC106	CBR3
PPARGC1B	TMEM205	DPP4	C1orf54	C15orf17	LOC284023
C21orf7	CA12	EMILIN2	CD209	PCSK5	NFIL3
SLAMF7	MT1X	CXCR5	TTC9C	GCHFR	ABAT
NCF1C	TRAF3IP2	FUZ	DAGLA	CLEC7A	SYT17
GPC4	YARS	HS3ST1	MAP1A	CORO2A	GPD1L
XRN1	PTGES	RHOBTB3	C17orf87	TREM2	IGF2BP2
RCN1	FTHL8	METRNL	CRH	FAM104B	EPN2
FAM126B	CFLAR	SLC25A44	GFRA2	TCN1	DENND4C
STX11	HLA-F	GATS	ST6GAL1	SIL1	ST13
AKIRIN2	BAZ1B	FCRL3	IGF2BP2	SLC16A5	DKFZp761P0423
FCGR1A	LAD1	IGFBP4	CCNH	DPEP3	RPL13L
C15orf24	TSPAN3	CXCL1	ETV6	FAM82A2	PLCB1
PRRX1	MMP9	CD79A	CKB	CDK9	CLYBL
APOL2	MANBAL	CCL23	PFKP	LOC643870	HSPC159
HLA-G	ACO1	PDE4B	SLA	CPE	CERK
CTRL	EXOG	MAP1LC3C	HARS2	DPP4	RPL14
PLEKHO1	CEP350	SLC26A1	ARV1	SHPK	ADAM12
FEM1C	FAM20A	MS4A7	RAB40B	ZNF668	SHPK
CRYAB	IL2RA	UBXN2A	SHPK	NACAP1	RHCE
ZBTB43	HLA-A	LOC642113	GPD1L		RRP1B
SLCO4A1	FTH1	IVNS1ABP	CHES1		SLC30A4
PSMB10	CLCN7	PLEKHG2	ITM2C		LOC152195
PATL1	ATG2A	BAIAP2	THEX1		C17orf87
CCL8	MT1A	TIMP1	MMP12		C19orf12
PARP3	TREML3	ZNF613	CCL22		GK2
SP140	SIK3	CXCL2	GOLGA8A		PTRF
EAF1	GRAMD1A	CCL18	ZNF366		FAM26C
SCML1	GCH1	SYTL3	C1orf218		KCNQ1
REC8	NADK	NUP214	GALNT12		ISYNA1
ELMO2	CLEC4D	FCAMR	FCER1A		LOC730432
MATK	KIAA1949	VNN2	C14orf173		FAM44B
BTN3A3	NFE2L1	PKIB	PTRF		EGR3
SSPN	EFTUD1	GNG11	MAL		C14orf78
LOC652616	NCF1C	CD79B	CCL17		ZNF317
HLA-E	MT2A	KIAA1199	BCAR3		METTL7A
TMEM140	PLAGL2	MALT1	HLX		ADO
IFIT3	SRGN	ATP6V0E1	ALDH5A1		TTC9C
LOC730249	FTHL12	LOC727948	EGLN3		TSKU
CSRNP2	SLC1A3	HMGB3	HES6		GOLGA8B
PTPN1	SPARC	FTHL2	CERK		UQCRH
LOC284672	GPR124	SIDT1	IRF4		ASCL2
LOC650518	ALOX15B	ZNF193	FZD2		MUTED
ZNFX1	PARP3	TTYH3	CAMK1D		RGS10
TIFA	FYN	ARL4C	PHF17		LOC654074
C18orf8	TUBE1	LOC653506	CCL15		NFX1

## Sheet: Supplementary Table 8
GSEA results using differentially expressed genes in kidneys with delayed graft function compared to immediate graft function.
NAME	GS<br> follow link to MSigDB	GS DETAILS	SIZE	ES	NES	NOM p-val	FDR q-val	FWER p-val	RANK AT MAX	LEADING EDGE
MNP-B/NON-CLASSICAL_MONOCYTE_DERIVED	MNP-B/NON-CLASSICAL_MONOCYTE_DERIVED	Details ...	47	0.709327	5.77669	0	0	0	2121	tags=83%, list=12%, signal=94%
MNP-D/TISSUE_MACROPHAGE	MNP-D/TISSUE_MACROPHAGE	Details ...	48	0.700908	5.7095	0	0	0	2690	tags=85%, list=16%, signal=101%
FIBROBLAST	FIBROBLAST	Details ...	49	0.674841	5.54553	0	0	0	3193	tags=86%, list=18%, signal=105%
MNP-C/DENDRITIC_CELL	MNP-C/DENDRITIC_CELL	Details ...	48	0.668655	5.40062	0	0	0	2164	tags=79%, list=12%, signal=90%
CD8_T_CELL	CD8_T_CELL	Details ...	42	0.693656	5.35358	0	0	0	2450	tags=83%, list=14%, signal=97%
MNP-A/CLASSICAL_MONOCYTE_DERIVED	MNP-A/CLASSICAL_MONOCYTE_DERIVED	Details ...	47	0.660817	5.34483	0	0	0	2222	tags=79%, list=13%, signal=90%
B_CELL	B_CELL	Details ...	37	0.714789	5.24111	0	0	0	2159	tags=84%, list=12%, signal=95%
NKT_CELL	NKT_CELL	Details ...	46	0.621788	4.86571	0	0	0	3193	tags=80%, list=18%, signal=98%
PERITUBULAR_CAPILLARY_ENDOTHELIUM_1	PERITUBULAR_CAPILLARY_ENDOTHELIUM_1	Details ...	48	0.515934	4.30187	0	0	0	3721	tags=73%, list=21%, signal=93%
ASCENDING_VASA_RECTA_ENDOTHELIUM	ASCENDING_VASA_RECTA_ENDOTHELIUM	Details ...	48	0.520903	4.26625	0	0	0	5080	tags=81%, list=29%, signal=115%
MYOFIBROBLAST	MYOFIBROBLAST	Details ...	47	0.514358	4.10792	0	0	0	2910	tags=68%, list=17%, signal=82%
NK_CELL	NK_CELL	Details ...	47	0.479255	3.94719	0	0	0	3517	tags=68%, list=20%, signal=85%
PLASMACYTOID_DENDRITIC_CELL	PLASMACYTOID_DENDRITIC_CELL	Details ...	40	0.520534	3.91687	0	0	0	4432	tags=78%, list=26%, signal=104%
CD4_T_CELL	CD4_T_CELL	Details ...	46	0.453053	3.63484	0	0	0	5734	tags=78%, list=33%, signal=117%
MAST_CELL	MAST_CELL	Details ...	42	0.443266	3.40199	0	0	0	4304	tags=69%, list=25%, signal=92%
PELVIC_EPITHELIUM	PELVIC_EPITHELIUM	Details ...	42	0.449722	3.36609	0	0	0	2541	tags=60%, list=15%, signal=70%
NEUTROPHIL	NEUTROPHIL	Details ...	45	0.388709	3.18632	0	0	0	4836	tags=67%, list=28%, signal=92%
DESCENDING_VASA_RECTA_ENDOTHELIUM	DESCENDING_VASA_RECTA_ENDOTHELIUM	Details ...	46	0.366524	2.84717	0	0	0	3461	tags=57%, list=20%, signal=70%
GLOMERULAR_ENDOTHELIUM	GLOMERULAR_ENDOTHELIUM	Details ...	46	0.331531	2.66551	0	7.12074e-05	0.001	4820	tags=61%, list=28%, signal=84%
DISTINCT_PROXIMAL_TUBULE_1	DISTINCT_PROXIMAL_TUBULE_1	Details ...	44	0.306882	2.43512	0.00200401	0.000267695	0.004	9272	tags=84%, list=53%, signal=180%
PERITUBULAR_CAPILLARY_ENDOTHELIUM_2	PERITUBULAR_CAPILLARY_ENDOTHELIUM_2		48	0.287795	2.41802	0	0.000254948	0.004	3331	tags=48%, list=19%, signal=59%
PODOCYTE	PODOCYTE		47	0.240094	1.89224	0.00963391	0.00949562	0.138	5808	tags=57%, list=33%, signal=86%
EPITHELIAL_PROGENITOR_CELL	EPITHELIAL_PROGENITOR_CELL		48	0.198119	1.61002	0.0346232	0.0425962	0.501	2353	tags=33%, list=14%, signal=38%
TYPE_A_INTERCALATED_CELL	TYPE_A_INTERCALATED_CELL	Details ...	45	-0.479159	-3.76144	0	0	0	4815	tags=76%, list=28%, signal=104%
TYPE_B_INTERCALATED_CELL	TYPE_B_INTERCALATED_CELL	Details ...	47	-0.428003	-3.56488	0	0	0	5512	tags=74%, list=32%, signal=109%
INTERCALATED_CELL	INTERCALATED_CELL	Details ...	45	-0.425286	-3.38277	0	0	0	6132	tags=78%, list=35%, signal=120%
CONNECTING_TUBULE	CONNECTING_TUBULE	Details ...	46	-0.382057	-3.13419	0	0	0	5456	tags=70%, list=31%, signal=101%
LOOP_OF_HENLE	LOOP_OF_HENLE	Details ...	45	-0.235552	-1.85223	0.0135922	0.0255239	0.183	7872	tags=69%, list=45%, signal=126%
THICK_ASCENDING_LIMB_OF_LOOP_OF_HENLE	THICK_ASCENDING_LIMB_OF_LOOP_OF_HENLE	Details ...	48	-0.212014	-1.7744	0.0198807	0.0336098	0.274	10423	tags=81%, list=60%, signal=203%
INTERCALATED_CELL_(INDISTINCT)	INTERCALATED_CELL_(INDISTINCT)	Details ...	46	-0.214833	-1.71854	0.0279441	0.0382972	0.348	7217	tags=63%, list=42%, signal=108%
DISTINCT_PROXIMAL_TUBULE_2	DISTINCT_PROXIMAL_TUBULE_2	Details ...	47	-0.173945	-1.40621	0.103053	0.142793	0.834	10643	tags=79%, list=61%, signal=203%
PROXIMAL_TUBULE	PROXIMAL_TUBULE	Details ...	48	-0.142143	-1.15124	0.270378	0.334555	0.995	9825	tags=71%, list=57%, signal=163%
PRINCIPAL_CELL	PRINCIPAL_CELL	Details ...	48	-0.13581	-1.12184	0.302605	0.331512	0.998	1265	tags=21%, list=7%, signal=22%
TRANSITIONAL_EPITHELIUM_OF_URETER	TRANSITIONAL_EPITHELIUM_OF_URETER	Details ...	42	-0.135505	-1.0328	0.415449	0.396687	1	5501	tags=45%, list=32%, signal=66%
GSEA results using differentially expressed genes in kidneys with high acute tubular injury compared to low acute tubular injury.
NAME	GS<br> follow link to MSigDB	GS DETAILS	SIZE	ES	NES	NOM p-val	FDR q-val	FWER p-val	RANK AT MAX	LEADING EDGE
FIBROBLAST	FIBROBLAST	Details ...	49	0.503078	4.12488	0	0	0	5677	tags=86%, list=36%, signal=133%
MNP-B/NON-CLASSICAL_MONOCYTE_DERIVED	MNP-B/NON-CLASSICAL_MONOCYTE_DERIVED	Details ...	46	0.404561	3.28516	0	0	0	6401	tags=80%, list=40%, signal=134%
MNP-A/CLASSICAL_MONOCYTE_DERIVED	MNP-A/CLASSICAL_MONOCYTE_DERIVED	Details ...	46	0.398309	3.08251	0	0	0	4765	tags=70%, list=30%, signal=99%
MNP-D/TISSUE_MACROPHAGE	MNP-D/TISSUE_MACROPHAGE	Details ...	47	0.333531	2.63737	0	0.000197368	0.001	3522	tags=55%, list=22%, signal=71%
MNP-C/DENDRITIC_CELL	MNP-C/DENDRITIC_CELL	Details ...	49	0.290354	2.37589	0	0.00099198	0.006	7108	tags=73%, list=45%, signal=132%
NEUTROPHIL	NEUTROPHIL	Details ...	44	0.303512	2.33111	0	0.00151713	0.01	5327	tags=64%, list=33%, signal=95%
MYOFIBROBLAST	MYOFIBROBLAST	Details ...	45	0.277146	2.20721	0	0.00325134	0.025	10134	tags=91%, list=63%, signal=249%
TRANSITIONAL_EPITHELIUM_OF_URETER	TRANSITIONAL_EPITHELIUM_OF_URETER	Details ...	40	0.204751	1.52996	0.0615079	0.11305	0.65	8314	tags=73%, list=52%, signal=151%
PELVIC_EPITHELIUM	PELVIC_EPITHELIUM	Details ...	40	0.16085	1.17939	0.240964	0.415528	0.986	6219	tags=55%, list=39%, signal=90%
CD4_T_CELL	CD4_T_CELL	Details ...	44	0.146181	1.14827	0.272908	0.417555	0.993	2026	tags=27%, list=13%, signal=31%
PLASMACYTOID_DENDRITIC_CELL	PLASMACYTOID_DENDRITIC_CELL	Details ...	38	0.148242	1.07091	0.356031	0.486575	1	9823	tags=76%, list=62%, signal=198%
PERITUBULAR_CAPILLARY_ENDOTHELIUM_2	PERITUBULAR_CAPILLARY_ENDOTHELIUM_2	Details ...	47	0.10548	0.862112	0.632495	0.779608	1	1717	tags=21%, list=11%, signal=24%
NK_CELL	NK_CELL	Details ...	41	0.109796	0.843014	0.672	0.752326	1	10323	tags=76%, list=65%, signal=213%
PROXIMAL_TUBULE	PROXIMAL_TUBULE	Details ...	48	0.0755348	0.610517	0.936	0.999142	1	7778	tags=56%, list=49%, signal=109%
MAST_CELL	MAST_CELL	Details ...	42	0.0784092	0.591815	0.934426	0.946828	1	13957	tags=95%, list=87%, signal=755%
CONNECTING_TUBULE	CONNECTING_TUBULE	Details ...	46	-0.544278	-4.40873	0	0	0	5567	tags=89%, list=35%, signal=136%
PODOCYTE	PODOCYTE	Details ...	46	-0.412149	-3.32118	0	0	0	2464	tags=57%, list=15%, signal=67%
TYPE_B_INTERCALATED_CELL	TYPE_B_INTERCALATED_CELL	Details ...	46	-0.394172	-3.15845	0	0	0	2056	tags=52%, list=13%, signal=60%
TYPE_A_INTERCALATED_CELL	TYPE_A_INTERCALATED_CELL	Details ...	45	-0.369779	-2.99389	0	0	0	855	tags=42%, list=5%, signal=44%
PRINCIPAL_CELL	PRINCIPAL_CELL	Details ...	48	-0.348143	-2.86067	0	0	0	3773	tags=58%, list=24%, signal=76%
LOOP_OF_HENLE	LOOP_OF_HENLE	Details ...	45	-0.348425	-2.74405	0	0.000384191	0.002	1195	tags=42%, list=7%, signal=46%
EPITHELIAL_PROGENITOR_CELL	EPITHELIAL_PROGENITOR_CELL	Details ...	47	-0.275211	-2.28041	0.00406504	0.00245	0.015	3773	tags=51%, list=24%, signal=67%
THICK_ASCENDING_LIMB_OF_LOOP_OF_HENLE	THICK_ASCENDING_LIMB_OF_LOOP_OF_HENLE	Details ...	48	-0.276605	-2.22486	0.00204082	0.00315175	0.022	1918	tags=40%, list=12%, signal=45%
INTERCALATED_CELL	INTERCALATED_CELL	Details ...	45	-0.265532	-2.0884	0	0.00544953	0.044	2160	tags=40%, list=14%, signal=46%
INTERCALATED_CELL_(INDISTINCT)	INTERCALATED_CELL_(INDISTINCT)	Details ...	46	-0.229862	-1.85382	0.0121212	0.0211917	0.176	1548	tags=33%, list=10%, signal=36%
GLOMERULAR_ENDOTHELIUM	GLOMERULAR_ENDOTHELIUM	Details ...	46	-0.217843	-1.75631	0.0292398	0.035179	0.291	3822	tags=46%, list=24%, signal=60%
CD8_T_CELL	CD8_T_CELL	Details ...	38	-0.225853	-1.66136	0.027451	0.0515893	0.424	6908	tags=66%, list=43%, signal=116%
B_CELL	B_CELL	Details ...	37	-0.222823	-1.58358	0.0404624	0.0688773	0.554	2493	tags=38%, list=16%, signal=45%
DISTINCT_PROXIMAL_TUBULE_1	DISTINCT_PROXIMAL_TUBULE_1	Details ...	44	-0.191544	-1.47232	0.0675676	0.103903	0.734	3483	tags=41%, list=22%, signal=52%
ASCENDING_VASA_RECTA_ENDOTHELIUM	ASCENDING_VASA_RECTA_ENDOTHELIUM	Details ...	48	-0.157435	-1.2792	0.17603	0.217181	0.951	4813	tags=46%, list=30%, signal=65%
PERITUBULAR_CAPILLARY_ENDOTHELIUM_1	PERITUBULAR_CAPILLARY_ENDOTHELIUM_1	Details ...	48	-0.154091	-1.26584	0.168317	0.214334	0.96	3203	tags=35%, list=20%, signal=44%
DISTINCT_PROXIMAL_TUBULE_2	DISTINCT_PROXIMAL_TUBULE_2	Details ...	47	-0.132877	-1.06897	0.35124	0.396924	1	2302	tags=28%, list=14%, signal=32%
NKT_CELL	NKT_CELL	Details ...	42	-0.121507	-0.936258	0.5197	0.55443	1	7190	tags=57%, list=45%, signal=104%
DESCENDING_VASA_RECTA_ENDOTHELIUM	DESCENDING_VASA_RECTA_ENDOTHELIUM	Details ...	46	-0.111465	-0.878294	0.613169	0.605386	1	3433	tags=33%, list=22%, signal=41%

## Sheet: Supplementary Table 9
Pair Number	Donor Age	Donor Sex	BMI	DBD/DCD	CIT	Cause of death	Ethnicity	Acute Tubular Injury Grade	Pre-retrieval Cr	Kidney weight (g)
Acellular Perfusion
Pair 1	69	Male	24.77	DCD	1776	Hypoxic brain damage	White	Low	46	190
Pair 2	45	Male	26.87	DBD	1693	Hypoxic brain damage	White	-	69	180
Pair 3	72	Male	32.87	DBD	1334	Intracranial thrombosis	White	High	109	230
Pair 4	74	Female	22.76	DBD	2048	Intracranial thrombosis	White	High	57	210
Pair 5	59	Female	26.56	DBD	1774	Hypoxic brain damage	White	High	109	104
Pair 6	62	Male	24.51	DCD	807	Intracranial haemorrhage	White	Low	65	292
Pair 7	75	Female	23.27	DBD	1068	Intracranial haemorrhage	White	High	45	150
RBC Perfusion
Pair 1	69	Male	24.77	DCD	1776	Hypoxic brain damage	White	Low	46	200
Pair 2	45	Male	26.87	DBD	1693	Hypoxic brain damage	White	Low	69	230
Pair 3	72	Male	32.87	DBD	1339	Intracranial thrombosis	White	Low	109	280
Pair 4	74	Female	22.76	DBD	2048	Intracranial thrombosis	White	High	57	190
Pair 5	59	Female	26.56	DBD	1774	Hypoxic brain damage	White	High	109	114
Pair 6	62	Male	24.51	DCD	804	Intracranial haemorrhage	White	Low	65	320
Pair 7	75	Female	23.27	DBD	1068	Intracranial haemorrhage	White	High	45	150
